# Supplementary material for: Molecular epidemiology and clinical characteristics of herpangina children in Beijing, China: a surveillance study
Source: PeerJ. 2020 Oct 15;8:e9991. doi: 10.7717/peerj.9991 (PMC7568857; doi:10.7717/peerj.9991)
Supplement: Supplemental Information 4 — All demographic characteristics, clinical manifestation and laboratory indicators of herpangina children. [file peerj-08-9991-s004.xlsx]

## Sheet: Sheet1
ID	gender	age	onset date	diagnose date	sampling date	detection date	fever	herpes	encephalitis	pneumonia	rhinorrhea	EV71	CA16	CVA6	CVA4	CVA10	CVA2	CVA5	CVA8	otherEVs	negtive	wbc	rbc	hgb	hct	plt	mcv	mch	mchc	neut	lymph	mono	eo	baso	mpv	plcr	pct	pdw	rdwcv	rdwsd	crp
TZ2018HA001	female	1.87817	2018-01-08	2018-01-08	2018-01-08	2018-01-11	1	0	1	1	0	0	0	0	0	0	0	0	0	0	1	18.7	5.06	131	36.4	317	71.9	25.9	360	73.7	19	7.1	0.1	0.1	8	10.1	0.25	9	14.8	37.2	10
TZ2018HA002	female	1.41547	2018-01-12	2018-01-12	2018-01-12	2018-01-25	1	1	0	0	0	0	0	0	0	1	0	0	0	0	0	16.3	4.7	114	35.8	189	76.2	24.3	318	67.1	20.9	11.7	0.2	0.1	12	39	0.23	16	15.8	42.7	35
TZ2018HA003	male	1.48392	2018-01-12	2018-01-12	2018-01-12	2018-01-25	1	1	0	0	0	0	0	0	0	0	1	0	0	0	0	12.3	4.85	128	38.9	308	80.2	26.4	329	69.1	21.5	9.2	0.2	0	9.4	21	0.29	11	14.1	40.5	21
TZ2018HA004	male	4.6872	2018-01-08	2018-01-08	2018-01-08	2018-01-25	1	1	0	0	0	0	0	1	0	0	0	0	0	0	0	7.9	5.03	138	40	229	79.5	27.4	345	43	44.8	11.7	0.4	0.1	11	33.7	0.25	14	14.7	41.4	11
TZ2018HA005	female	1.50034	2018-01-15	2018-01-15	2018-01-15	2018-01-25	1	1	0	0	0	0	0	0	0	0	0	0	0	0	1	16	4.89	128	38.6	380	78.9	26.2	332	59.5	29.2	11.2	0	0.1	8.8	15.3	0.33	9	14.7	41.5	16
TZ2018HA006	male	3.31006	2018-01-12	2018-01-12	2018-01-12	2018-01-25	1	1	0	0	0	0	0	0	0	0	0	0	0	1	0	8.3	4.4	113	35.4	306	80.5	25.7	319	46.1	46.4	6.4	1	0.1	9.1	19.4	0.28	11	13.7	38.9	11
TZ2018HA007	female	0.876112	2018-01-13	2018-01-13	2018-01-13	2018-01-25	1	1	0	0	0	0	0	0	0	0	0	0	0	0	1	11.3	4.65	119	37	270	79.6	25.6	322	39.6	50	9	1.2	0.2	10.5	28.4	0.29	12	13.2	37.5	<1
TZ2018HA008	male	2.41205	2018-01-13	2018-01-13	2018-01-13	2018-01-25	1	1	0	0	0	0	0	0	0	0	0	0	0	0	1	3.2	4.71	124	37.7	178	80	26.3	329	41.1	48.9	9.7	0	0.3	10.3	27.3	0.18	12	14.2	40.7	3
TZ2018HA009	female	8.40794	2018-02-16	2018-02-19	2018-02-19	2018-02-23	1	1	0	0	0	0	0	0	0	0	0	0	0	0	1	6.7	4.46	121	36.7	230	82.3	27.1	330	62.8	28	9	0.1	0.1	9.8	23.9	0.23	11	13	38.6	14
TZ2018HA010	female	3.59206	2018-02-20	2018-02-21	2018-02-21	2018-02-23	1	1	0	0	0	0	0	0	0	0	0	0	0	0	1	12.9	4.46	124	36.7	268	82.3	27.8	338	71.4	21	6.1	1.3	0.2	9.8	25.3	0.26	12	13.7	39.9	15
TZ2018HA011	male	0.670773	2018-02-20	2018-02-22	2018-02-22	2018-02-23	1	1	0	0	0	0	0	0	0	0	0	0	0	0	1	7.1	4.4	113	33	220	75	25.7	342	30.6	59	9	1.3	0.1	11	32.7	0.24	14	14.3	37.7	3
TZ2018HA012	male	1.61533	2018-03-01	2018-03-02	2018-03-02	2018-03-08	1	1	0	0	0	0	0	0	0	0	0	0	0	0	1	9.7	4.77	129	38.6	201	80.9	27	334	77.3	14.8	4.7	3	0.2	9.6	23	0.19	11	13.2	37.7	10
TZ2018HA013	female	8.62423	2018-02-28	2018-02-28	2018-02-28	2018-03-08	1	1	0	0	0	0	0	0	0	0	0	0	0	0	1
TZ2018HA014	male	1.89185	2018-03-18	2018-03-18	2018-03-18	2018-03-22	1	1	0	0	0	0	0	1	0	0	0	0	0	0	0	19.9	4.83	116	35.5	217	73.5	24	327	64.6	28.3	6.9	0.1	0.1	10.4	28	0.23	12	15.8	40.9	36
TZ2018HA015	female	6.75975	2018-03-15	2018-03-15	2018-03-15	2018-03-22	1	1	0	0	0	0	0	0	0	0	0	0	0	0	1	20.8	5.18	136	42	226	81.1	26.3	324	44.1	50.1	5	0.7	0.1	10.1	26.2	0.23	12	12.7	37.2	32
TZ2018HA016	female	8.53114	2018-03-14	2018-03-14	2018-03-14	2018-03-22	1	1	0	0	0	0	0	0	0	0	0	0	0	0	1	17.7	4.69	133	39	271	83.2	28.4	341	82.6	12.3	4.1	0.8	0.2	9.2	21.1	0.25	11	13.5	40.2	9
TZ2018HA017	female	1.07598	2018-03-14	2018-03-14	2018-03-14	2018-03-22	1	1	0	0	0	0	0	0	0	0	0	0	0	0	1	13.8	4.51	112	34.1	306	75.6	24.8	328	44.4	48.1	6.4	1	0.1	9.8	24.6	0.3	12	13.2	35.4	15
TZ2018HA018	male	7.05544	2018-03-15	2018-03-15	2018-03-15	2018-03-22	1	1	0	0	0	0	0	0	0	0	0	0	0	0	1
TZ2018HA019	female	3.75359	2018-03-23	2018-03-23	2018-03-23	2018-03-29	1	1	0	0	0	0	0	0	0	0	0	0	0	0	1	12.1	4.66	124	38.2	209	82	26.6	325	58.4	27.6	13.7	0.1	0.2	9.2	18.8	0.19	10	13.3	38.8	7
TZ2018HA020	male	2.95688	2018-03-21	2018-03-23	2018-03-23	2018-03-29	1	1	0	0	0	0	0	0	0	0	0	0	0	1	0
TZ2018HA021	male	4.71184	2018-03-24	2018-03-25	2018-03-25	2018-03-29	1	1	0	0	0	0	0	1	0	0	0	0	0	0	0	18	4.69	129	39.5	187	84.2	27.5	327	89.3	6.2	4.3	0.1	0.1	11.7	36	0.22	16	13	39.7	6
TZ2018HA022	male	5.98494	2018-03-25	2018-03-25	2018-03-25	2018-03-29	1	1	0	0	0	0	0	0	0	0	0	0	0	0	1	14.1	4.78	132	40.2	198	84.1	27.6	328	71.8	14.4	13.4	0.3	0.1	8.9	17.6	0.18	11	13.4	40.6	9
TZ2018HA023	male	8.80767	2018-04-01	2018-04-02	2018-03-18	2018-04-04	1	1	0	0	0	0	0	0	0	0	0	0	0	0	1	24	4.37	135	39.3	273	83.1	28.5	344	87.6	6.4	5.8	0.1	0.1	9.5	21.1	0.26	11	13.3	39.4	51
TZ2018HA024	male	6.23409	2018-03-31	2018-04-01	2018-03-15	2018-04-04	1	1	0	0	0	0	0	0	0	0	0	1	0	0	0	10	4.75	118	36.5	394	76.8	24.8	323	69.1	23.1	6.9	0.5	0.4	8.8	16.8	0.35	10	13.6	36.7	19
TZ2018HA025	male	2.65572	2018-03-26	2018-03-26	2018-03-14	2018-04-04	1	1	0	0	0	0	0	0	0	0	0	0	0	0	1	8.9	4.27	118	37	231	86.7	27.6	319	57.1	32.3	10.2	0.3	0.1	8.9	15.7	0.2	10	13.4	41.6	10
TZ2018HA026	female	4.23272	2018-03-28	2018-03-29	2018-03-14	2018-04-04	1	1	0	0	0	0	0	0	0	0	0	0	0	0	1
TZ2018HA027	female	0.72553	2018-04-01	2018-04-04	2018-04-04	2018-04-11	1	1	0	0	0	0	0	0	0	0	0	0	0	0	1	7.3	4.52	122	38.8	230	85	27	314	46.5	43.8	9.2	0.4	0.1	10.9	30.8	0.23	13	13	40	3
TZ2018HA028	female	0.914442	2018-04-04	2018-04-04	2018-04-04	2018-04-11	1	1	0	0	0	0	0	0	0	0	0	0	0	0	1	17.4	4.28	111	34.1	339	79.7	25.9	326	59.5	32.5	7.7	0.1	0.2	9.8	24.3	0.33	11	13	36.7	4
TZ2018HA029	male	1.48392	2018-04-06	2018-04-08	2018-04-08	2018-04-11	1	1	0	0	0	0	0	0	0	0	0	0	0	0	1	7.9	4.07	117	36	216	88.5	28.7	325	43.4	44.3	11.6	0.4	0.3	10.6	29	0.23	12	11.9	37.9	4
TZ2018HA030	female	5.46749	2018-04-15	2018-04-16	2018-04-16	2018-04-19	1	1	0	0	0	0	0	0	0	0	0	0	0	0	1	14.4	5.06	140	41.1	426	81.2	27.7	341	71.5	20.4	6.1	1.9	0.1	8.8	15.8	0.37	9	12.4	35.9	9
TZ2018HA031	male	6.17933	2018-04-12	2018-04-12	2018-04-12	2018-04-19	1	1	0	0	0	0	0	0	0	0	0	0	0	0	1	19.7	5.05	144	44.5	279	88.1	28.5	324	81.9	11.7	5.8	0.5	0.1	10.1	26.6	0.28	13	12.7	40	19
TZ2018HA032	male	7.07187	2018-04-11	2018-04-11	2018-04-11	2018-04-19	1	1	0	0	0	0	0	0	0	0	0	0	0	0	1	15.9	4.07	119	35.8	213	88	29.2	332	77.7	15.3	6.2	0.6	0.2	9	18.8	0.19	11	12.6	39.5	20
TZ2018HA033	male	8.95825	2018-04-15	2018-04-15	2018-04-15	2018-04-19	1	1	0	0	0	0	0	0	0	0	0	0	0	0	1	16.1	4.12	138	39.3	639	95.4	33.5	351	92.6	4.2	3.1	0	0.1	10.9	29.5	0.07	11	13.1	43.7	32
TZ2018HA034	female	7.19233	2018-04-14	2018-04-14	2018-04-14	2018-04-19	1	1	0	0	0	0	0	0	0	0	0	0	0	0	1	17.4	4.93	135	38.3	317	77.7	27.4	352	90.5	6.3	2.8	0.3	0.1	9.3	19	0.29	10	12.7	34.6	14
TZ2018HA035	male	4.40794	2018-04-17	2018-04-17	2018-04-17	2018-04-19	1	1	0	0	0	0	0	1	0	0	0	0	0	0	0	10	5.59	108	32.9	248	58.9	19.3	328	72.5	12.5	13.7	1.2	0.1	10.1	26.3	0.23	12	17.6	34.8	5
TZ2018HA036	male	8.6078	2018-04-15	2018-04-15	2018-04-15	2018-04-19	1	1	0	0	0	0	0	0	0	0	0	0	0	0	1	26.2	5.1	144	41.4	257	81.2	28.2	348	79.8	12.4	6.6	1	0.2	11	31.1	0.28	12	12.3	35.3	9
TZ2018HA037	male	4.15606	2018-04-17	2018-04-18	2018-04-18	2018-04-19	1	1	0	0	0	0	0	1	0	0	0	0	0	0	0
TZ2018HA038	male	2.66393	2018-05-03	2018-05-03	2018-05-03	2018-05-09	1	1	0	0	0	0	0	1	0	0	0	0	0	0	0	9.6	4.93	137	39.7	242	80.5	27.8	345	60.3	31.5	7.1	1	0.1	10.4	27.6	0.25	11	12.3	35.1	3
TZ2018HA039	male	8.49281	2018-05-05	2018-05-06	2018-05-06	2018-05-09	1	1	0	0	0	0	0	0	0	0	0	0	0	0	1	20.5	4.68	133	39.3	241	84	28.4	338	76	14.5	8	1.4	0.1	10.9	30.7	0.26	13	13	38.8	13
TZ2018HA040	male	3.55921	2018-05-07	2018-05-07	2018-05-07	2018-05-09	1	1	0	0	0	0	0	0	0	1	0	0	0	0	0	7.9	4.67	128	40.3	164	86.3	27.4	318	65.1	29.4	5.1	0.3	0.1	10.8	32.3	0.18	15	12.8	39.4	18
TZ2018HA041	female	0.670773	2018-05-07	2018-05-07	2018-05-07	2018-05-09	1	1	0	0	0	0	0	0	0	0	0	0	0	0	1	15	4.33	112	34.1	609	78.8	25.9	328	59.4	30	5.7	4.8	0.1	8.9	16.6	0.54	9	13.5	37.8	48
TZ2018HA042	male	3.54004	2018-05-05	2018-05-06	2018-05-06	2018-05-09	1	1	0	0	0	0	0	0	0	1	0	0	0	0	0	16.5	4.32	118	34.5	230	79.9	27.3	342	78.8	15.3	5.3	0.5	0.1	10.2	25.9	0.23	11	12.6	35.1	4
TZ2018HA043	male	3.81656	2018-05-10	2018-05-10	2018-05-10	2018-05-17	1	1	0	0	0	0	0	0	0	1	0	0	0	0	0	18.9	4.8	127	37.6	182	78.3	26.5	338	87.9	7.3	4.6	0.1	0.1	10.6	28	0.19	12	13.1	36.7	15
TZ2018HA044	female	1.28679	2018-05-10	2018-05-10	2018-05-10	2018-05-17	1	1	0	0	0	0	0	0	0	0	0	0	0	0	1
TZ2018HA045	male	7.97536	2018-05-09	2018-05-09	2018-05-09	2018-05-17	1	1	0	0	0	0	0	0	0	0	0	0	0	0	1	18.9	4.78	128	39.3	361	82.2	26.8	326	82.4	12.2	4.5	0.8	0.1	9.5	20.7	0.34	11	12.5	36.7	8
TZ2018HA046	female	3.2909	2018-05-08	2018-05-08	2018-05-08	2018-05-17	1	1	0	0	0	0	0	0	1	0	0	0	0	0	0
TZ2018HA047	male	4.92266	2018-05-18	2018-05-20	2018-05-23	2018-05-23	0	1	0	0	0	0	0	0	0	0	0	0	0	1	0	13.5	4.95	124	36.4	398	73.5	25.1	341	74.2	13.9	11.3	0.5	0.1	8.4	12.1	0.34	8	13.8	36.4	29
TZ2018HA048	male	5.12526	2018-05-18	2018-05-22	2018-05-23	2018-05-23	1	1	0	0	0	0	0	0	0	0	0	0	0	1	0
TZ2018HA049	female	4.54209	2018-05-25	2018-05-25	2018-05-28	2018-05-31	1	1	0	0	0	1	0	0	0	0	0	0	0	0	0	13.1	4.85	131	38.3	183	79	27	342	83.7	10.3	5.7	0.2	0.1	9.9	23.5	0.18	10	13.4	37.7	5
TZ2018HA050	female	4.47091	2018-05-25	2018-05-26	2018-05-28	2018-05-31	1	1	0	0	1	1	0	0	0	0	0	0	0	0	0
TZ2018HA051	female	6.79808	2018-05-23	2018-05-23	2018-05-29	2018-05-31	1	1	0	0	0	0	0	0	0	0	0	0	0	0	1
TZ2018HA052	female	5.1937	2018-05-25	2018-05-28	2018-05-29	2018-05-31	1	1	0	0	0	0	0	0	0	0	0	0	0	0	1
TZ2018HA053	male	5.15264	2018-05-28	2018-05-28	2018-05-30	2018-05-31	1	1	0	0	0	0	0	0	1	0	0	0	0	0	0
TZ2018HA054	female	0.386037	2018-05-29	2018-05-29	2018-05-30	2018-05-31	1	1	0	0	0	0	0	0	0	1	0	0	0	0	0
TZ2018HA055	male	4.29021	2018-06-03	2018-06-04	2018-06-04	2018-06-06	1	1	0	0	0	0	0	0	0	1	0	0	0	0	0
TZ2018HA056	female	4.08761	2018-05-24	2018-05-24	2018-06-01	2018-06-06	1	1	0	0	0	0	0	0	0	0	0	0	0	0	1
TZ2018HA057	female	4.24367	2018-05-26	2018-05-26	2018-06-01	2018-06-06	1	1	0	0	0	0	0	0	1	0	0	0	0	0	0
TZ2018HA058	male	4.14784	2018-05-24	2018-05-24	2018-06-01	2018-06-06	0	1	0	0	0	0	0	0	0	0	0	0	0	0	1	11.7	5.11	126	39.4	304	77.1	24.7	320	43.1	45.4	9.1	2.2	0.2	9	18.6	0.27	9	14.2	38.3	3
TZ2018HA059	male	6.04244	2018-05-31	2018-05-31	2018-06-01	2018-06-06	1	1	0	0	0	0	0	1	0	0	0	0	0	0	0
TZ2018HA060	male	5.4976	2018-05-31	2018-05-31	2018-06-01	2018-06-06	1	1	0	0	0	0	0	1	0	0	0	0	0	0	0
TZ2018HA061	female	6.29979	2018-05-31	2018-05-31	2018-06-01	2018-06-06	1	1	0	0	0	0	0	1	0	0	0	0	0	0	0	10.6	4.63	123	37	199	79.9	36.6	332	80.4	13.4	5.8	0.4	0	10.9	31.8	0.22	13	12.5	35.5	17
TZ2018HA062	male	11.3429	2018-06-07	2018-06-07	2018-06-08	2018-06-08	1	0	0	0	0	0	0	0	0	1	0	0	0	0	0	9.3	4.76	133	40.2	348	84.5	27.9	331	82.6	9.8	6.9	0.6	0.1	9.3	19.1	0.32	10	12	36.3	3
TZ2018HA063	female	11.5455	2018-06-07	2018-06-07	2018-06-08	2018-06-08	1	0	0	0	0	0	0	0	0	1	0	0	0	0	0
TZ2018HA064	female	11.0445	2018-06-07	2018-06-08	2018-06-08	2018-06-08	1	1	0	0	0	0	0	0	0	1	0	0	0	0	0
TZ2018HA065	female	10.6338	2018-06-07		2018-06-08	2018-06-08	1	0	0	0	0	0	0	0	0	1	0	0	0	0	0
TZ2018HA066	female	11.1184	2018-06-07	2018-06-07	2018-06-08	2018-06-08	1	0	0	0	0	0	0	0	0	1	0	0	0	0	0
TZ2018HA067	male	6.45859	2018-06-05	2018-06-06	2018-06-06	2018-06-14	0	1	0	0	0	0	0	0	0	0	0	0	0	0	1	11.4	4.77	124	38.4	330	80.5	26	323	71.2	19.3	6.2	3.1	2	9.6	21.3	0.32	10	13.5	38.8	14
TZ2018HA068	female	2.39836	2018-06-05	2018-06-05	2018-06-05	2018-06-14	1	1	0	0	0	0	0	0	0	0	0	0	0	0	1	8.4	4.18	118	36	331	86.1	28.2	328	42	45.2	10.7	2	0.1	10	23.7	0.33	11	11.2	34.5	4
TZ2018HA069	female	4.22177	2018-06-05	2018-06-05	2018-06-05	2018-06-14	1	1	0	0	0	0	0	0	0	0	0	0	0	0	1	6.2	4.8	132	40.4	283	84.2	27.5	327	62	30.1	6.3	1.6	0	9.5	20.3	0.27	10	12.6	37.7	3
TZ2018HA070	male	1.3744	2018-06-07	2018-06-09	2018-06-09	2018-06-14	1	1	0	0	0	0	0	0	0	1	0	0	0	0	0	13.1	4.77	99	31.8	352	66.7	20.8	311	66.7	21.9	10.9	0.4	0.1	9.7	22.5	0.34	10	15.1	35.7	5
TZ2018HA071	male	5.51403	2018-06-09	2018-06-10	2018-06-10	2018-06-14	1	1	0	0	0	0	0	0	0	1	0	0	0	0	0	17.3	5.16	131	41	242	79.5	25.4	320	72.5	18.1	9.1	0.1	0.2	10	25.4	0.24	11	13.8	39.2	16
TZ2018HA072	male	3.4141	2018-06-07	2018-06-08	2018-06-08	2018-06-14	1	1	0	0	0	0	0	0	1	0	0	0	0	0	0	15	4.28	115	37.2	315	86.9	26.9	309	71.9	19.1	8.9	0	0.1	10	24.4	0.32	10	13.7	42.6	32
TZ2018HA073	female	10.8802	2018-06-11	2018-06-11	2018-06-11	2018-06-14	1	1	0	0	0	0	0	0	0	1	0	0	0	0	0	11.7	5.34	142	44.8	232	83.9	26.6	317	80.4	12.7	6.6	0.1	0.2	10.3	26.6	0.24	11	12.9	39.4	16
TZ2018HA074	male	3.57016	2018-06-10	2018-06-10	2018-06-10	2018-06-14	0	1	0	0	0	0	1	0	0	0	0	0	0	0	0
TZ2018HA075	female	5.74127	2018-06-16	2018-06-16	2018-06-20	2018-06-21	1	1	0	0	0	0	0	0	0	0	0	0	0	0	1
TZ2018HA076	male	4.79398	2018-06-16	2018-06-16	2018-06-20	2018-06-21	1	1	0	0	0	0	0	0	0	0	0	0	0	1	0
TZ2018HA077	male	4.89254	2018-06-16	2018-06-16	2018-06-20	2018-06-21	1	1	0	0	0	0	0	0	0	0	0	0	0	1	0
TZ2018HA078	male	4.96646	2018-06-16	2018-06-16	2018-06-20	2018-06-21	1	1	0	0	0	0	0	0	0	1	0	0	0	0	0
TZ2018HA079	female	4.89802	2018-06-18	2018-06-18	2018-06-20	2018-06-21	1	1	0	0	0	0	0	0	0	1	0	0	0	0	0
TZ2018HA080	male	7.54004	2018-06-18	2018-06-19	2018-06-19	2018-06-21	0	1	0	0	0	0	0	1	0	0	0	0	0	0	0
TZ2018HA081	female	8.0219	2018-07-01	2018-07-02	2018-07-02	2018-07-04	1	1	0	0	0	0	0	1	0	0	0	0	0	0	0	11.4	5.05	128	40.3	186	79.8	25.3	318	79.8	12.8	7	0.3	0.1	10.5	29.5	0.19	12	13.1	37	6
TZ2018HA082	female	5.76318	2018-07-01	2018-07-02	2018-07-02	2018-07-04	1	1	0	0	0	0	0	0	1	0	0	0	0	0	0	15.5	4.53	123	37.9	291	83.7	27.2	325	80.8	8.8	9.5	0.8	0.1	9.8	25.2	0.29	12	12.4	37.4	32
TZ2018HA083	female	2.5243	2018-07-03	2018-07-03	2018-07-03	2018-07-04	1	1	0	0	0	0	0	0	0	1	0	0	0	0	0	9.8	4.4	115	36.1	279	82	26.1	319	62.4	23.2	13.6	0.6	0.2	10.1	27.8	0.28	14	14.2	41.3	7
TZ2018HA084	female	0.561259	2018-07-03	2018-07-03	2018-07-03	2018-07-04	1	1	0	0	0	0	0	0	0	0	0	0	0	1	0	7.2	3.99	973	14.2	947	87.2	43.2	309	30.7	59.6	5.9	3.5	0.3	11.6	36.9	0.34	16	14.9	40.7	2
TZ2018HA085	female	4.83778	2018-07-02	2018-07-03	2018-07-03	2018-07-04	1	1	0	0	0	0	0	0	1	0	0	0	0	0	0	10.5	4.91	132	42	170	85.5	26.9	314	66.5	24.6	8.6	0.1	0.2	9.6	22.8	0.16	11	12.9	39.8	5
TZ2018HA086	female	7.34292	2018-06-25	2018-06-27	2018-06-28	2018-07-04	0	1	0	0	0	0	0	1	0	0	0	0	0	0	0
TZ2018HA087	female	5.62355	2018-06-30	2018-06-30	2018-07-03	2018-07-09	1	1	0	0	0	0	0	0	1	0	0	0	0	0	0
TZ2018HA088	female	5.69473	2018-06-30	2018-06-30	2018-07-03	2018-07-09	1	1	0	0	0	0	0	0	0	0	0	0	0	0	1
TZ2018HA089	male	4.70089	2018-07-04	2018-07-04	2018-07-05	2018-07-09	1	1	0	0	0	0	0	0	0	1	0	0	0	0	0
TZ2018HA090	male	4.08214	2018-06-27	2018-07-04	2018-07-04	2018-07-12	1	1	0	0	0	0	0	1	0	0	0	0	0	0	0	9.8	5.07	125	40.1	463	79.1	24.7	312	66.7	23.8	8.8	0.4	0.3	8.7	16.7	0.4	11	14.1	39.8	2
TZ2018HA091	male	4.01643	2018-07-04	2018-07-04	2018-07-04	2018-07-12	1	1	0	0	0	0	0	0	0	0	0	0	0	1	0	6.1	5.11	138	41.3	308	80.8	27	334	54.3	31.9	8.6	5	0.2	8.7	15.5	0.27	10	13.4	38.3	6
TZ2018HA092	female	1.06229	2018-07-03	2018-07-04	2018-07-04	2018-07-12	1	1	0	0	0	0	0	0	1	0	0	0	0	0	0	8	5.07	121	40.9	255	80.7	23.9	296	59.3	33.6	6.4	0.4	0.3	10.3	30.4	0.27	14	15.8	45.4	22
TZ2018HA093	female	4.62423	2018-07-07	2018-07-09	2018-07-09	2018-07-12	1	1	0	0	0	0	0	1	0	0	0	0	0	0	0
TZ2018HA094	male	2.72416	2018-07-07	2018-07-09	2018-07-09	2018-07-12	1	1	0	0	0	0	0	0	0	0	0	0	0	1	0	13.1	4.73	122	36.5	192	77.2	25.8	334	66.8	21.8	11	0.2	0.2	10.5	29.7	0.2	13	13.5	37.1	21
TZ2018HA095	female	2.87474	2018-07-09	2018-07-10	2018-07-10	2018-07-19	1	0	0	0	0	0	0	1	0	0	0	0	0	0	0
TZ2018HA096	female	3.57837	2018-07-09	2018-07-10	2018-07-10	2018-07-19	1	1	0	0	0	0	0	1	0	0	0	0	0	0	0
TZ2018HA097	female	4.61054	2018-07-10	2018-07-11	2018-07-12	2018-07-19	1	1	0	0	0	0	0	0	0	0	0	0	0	1	0	10.7	5.17	126	39.4	286	76.2	24.4	320	75.6	16	6.6	1.5	0.3	9.2	21.2	0.26	11	14	37.8	7
TZ2018HA098	female	4.14237	2018-07-10	2018-07-10	2018-07-12	2018-07-19	1	1	0	0	0	0	1	0	0	0	0	0	0	0	0	5.9	4.95	122	28	242	76.8	24.6	321	36.5	47.7	8.6	6.9	0.3	9.5	22.4	0.23	12	14.9	40.4	3
TZ2018HA099	male	4.80219	2018-07-12		2018-07-13	2018-07-19	0	1	0	0	0	0	1	0	0	0	0	0	0	0	0
TZ2018HA100	male	4.73101	2018-07-14	2018-07-15	2018-07-15	2018-07-19	1	1	0	0	0	0	1	0	0	0	0	0	0	0	0
TZ2018HA101	female	4.2026	2018-07-14	2018-07-14	2018-07-16	2018-07-19	1	1	0	0	0	0	1	0	0	0	0	0	0	0	0
TZ2018HA102	male	4.37509	2018-07-14	2018-07-15	2018-07-17	2018-07-19	1	0	0	0	0	0	0	0	1	0	0	0	0	0	0
TZ2018HA103	female	4.42437	2018-07-15	2018-07-15	2018-07-17	2018-07-19	1	1	0	0	0	0	0	0	1	0	0	0	0	0	0
TZ2018HA104	female	4.85695	2018-07-12	2018-07-14	2018-07-17	2018-07-19	1	1	0	0	0	0	0	0	0	0	0	0	0	1	0	9.1	4.91	128	40.7	209	82.9	26.1	314	69.1	23.5	7.3	0	0.1	8.8	18.6	0.18	10	13.8	40.6	30
TZ2018HA105	female	4.47091	2018-07-13		2018-07-17	2018-07-19	1	0	0	0	0	0	0	0	1	0	0	0	0	0	0
TZ2018HA106	male	4.67899	2018-07-12		2018-07-17	2018-07-19	1	1	0	0	0	0	0	0	1	0	0	0	0	0	0
TZ2018HA107	female	4.33402	2018-07-15	2018-07-16	2018-07-17	2018-07-19	1	0	0	0	0	0	0	0	1	0	0	0	0	0	0
TZ2018HA108	female	3.73169	2018-07-10	2018-07-10	2018-07-14	2018-07-19	1	1	0	0	0	0	0	0	1	0	0	0	0	0	0	16.9	4.74	128	38.7	360	81.6	27	331	85.8	7.4	6.6	0.1	0.1	8.7	17.2	0.31	11	13.3	38.8	10
TZ2018HA109	female	3.74538	2018-07-13	2018-07-13	2018-07-17	2018-07-19	1	1	0	0	0	0	0	0	0	0	0	0	0	1	0	11.4	4.93	125	38.1	300	77.3	25.4	328	79.2	12.9	7.8	0	0.1	8.9	17.7	0.27	11	13.3	36.7	20
TZ2018HA110	female	4.27926	2018-07-13		2018-07-14	2018-07-19	1	1	0	0	0	0	0	0	1	0	0	0	0	0	0
TZ2018HA111	male	3.54278	2018-07-13	2018-07-13	2018-07-14	2018-07-19	1	1	0	0	0	0	0	0	1	0	0	0	0	0	0
TZ2018HA112	male	4.08487	2018-07-13	2018-07-13	2018-07-17	2018-07-19	1	1	0	0	0	0	0	0	0	0	0	0	0	1	0
TZ2018HA113	male	4.14784	2018-07-16	2018-07-16	2018-07-25	2018-07-26	1	1	0	0	0	0	0	0	0	0	0	0	0	1	0
TZ2018HA114	male	4.00274	2018-07-20	2018-07-21	2018-07-25	2018-07-26	1	1	0	0	0	0	0	0	0	0	0	0	0	0	1
TZ2018HA115	male	3.66051	2018-07-24	2018-07-24	2018-07-27	2018-07-27	1	1	0	0	0	0	0	0	0	0	0	0	0	1	0
TZ2018HA116	male	3.94798	2018-07-23	2018-07-23	2018-07-27	2018-07-27	1	1	0	0	0	0	0	1	0	0	0	0	0	0	0	11.1	4.42	117	37.7	173	85.3	26.5	310	78.5	9.8	11.3	0.2	0.2	9.8	24.5	0.17	12	13.8	42.5	46
TZ2018HA117	female	3.90144	2018-07-29	2018-07-29	2018-07-31	2018-08-01	1	1	0	0	0	0	0	0	0	0	0	0	0	1	0
TZ2018HA118	female	3.95893	2018-07-25	2018-07-27	2018-07-31	2018-08-01	1	1	0	0	0	0	0	0	1	0	0	0	0	0	0	13.1	4.91	126	39.1	222	79.6	25.7	322	70.1	17.1	11.5	1.1	0.2	10.3	28.9	0.23	13	12.8	36.5	48
TZ2018HA119	male	2.63381	2018-07-30	2018-07-30	2018-07-31	2018-08-01	1	1	0	0	0	0	0	0	1	0	0	0	0	0	0	8.6	4.93	130	42.2	253	85.6	26.4	308	60.1	29.3	8	2.4	0.2	9.5	21.6	0.24	11	14.4	44	7
TZ2018HA120	male	4.03012	2018-07-30	2018-07-30	2018-07-31	2018-08-01	1	1	0	0	0	0	0	0	1	0	0	0	0	0	0
TZ2018HA121	female	5.577	2018-07-26	2018-07-27	2018-07-30	2018-08-02	1	1	0	0	0	0	0	0	1	0	0	0	0	0	0
TZ2018HA122	male	4.09582	2018-07-26	2018-07-26	2018-07-27	2018-08-02	1	1	0	0	0	0	0	1	0	0	0	0	0	0	0
TZ2018HA123	female	6.09993	2018-07-31	2018-08-01	2018-08-01	2018-08-02	1	1	0	0	0	0	0	0	1	0	0	0	0	0	0	12.7	4.67	115	36.7	244	78.6	24.6	313	69.4	19.6	10.8	0.1	0.1	10.6	29.8	0.26	13	13.8	38.8	18
TZ2018HA124	male	5.02122	2018-08-04	2018-08-04	2018-08-04	2018-08-09	1	1	0	0	0	0	0	0	1	0	0	0	0	0	0	18.8	4.52	121	38.1	172	84.3	26.8	318	73.6	17.1	9	0.1	0.2	10.5	30.7	0.18	14	13.3	39.8	11
TZ2018HA125	male	3.23888	2018-08-02	2018-08-02	2018-08-02	2018-08-09	1	1	0	0	0	0	0	1	0	0	0	0	0	0	0	10.6	5.52	134	42.3	250	76.6	24.3	317	36.2	25	9.5	0.1	0.2	10.1	26.9	0.25	12	13.3	37	7
TZ2018HA126	female	1.71937	2018-08-02	2018-08-02	2018-08-02	2018-08-09	1	1	0	0	0	0	0	0	0	0	1	0	0	0	0	13.9	5.31	136	42.1	234	79.3	25.6	323	81.7	9.7	7.9	0.6	0.1	10.1	26.7	0.24	13	13.7	38.9	4
TZ2018HA127	female	1.13073	2018-08-06	2018-08-06	2018-08-06	2018-08-09	1	1	0	0	0	0	0	0	0	1	0	0	0	0	0	13.9	5.14	120	40.5	284	78.8	23.3	296	65.6	22.6	11	0.5	0.3	9.9	24.2	0.28	11	14.9	42.4	48
TZ2018HA128	male	1.52772	2018-08-02	2018-08-02	2018-08-02	2018-08-09	1	1	0	0	0	0	0	0	0	0	0	0	1	0	0
TZ2018HA129	male	4.18617	2018-08-06	2018-08-06	2018-08-06	2018-08-09	1	1	0	0	0	0	0	0	0	1	0	0	0	0	0	7.6	4.6	122	39	162	84.8	26.5	313	74	15.1	10.5	0.3	0.1	10.4	29.4	0.17	15	13.4	40.9	16
TZ2018HA130	female	1.36071	2018-08-01	2018-08-01	2018-08-01	2018-08-09	1	1	0	0	0	0	0	0	1	0	0	0	0	0	0	11.9	4.89	126	41.1	172	84	25.8	307	41.9	44	10.9	2.9	0.3	10.4	29.3	0.18	14	12.9	38.6	8
TZ2018HA131	female	4.28474	2018-08-05	2018-08-05	2018-08-05	2018-08-09	1	1	0	0	0	0	0	0	0	1	0	0	0	0	0	17	5.55	144	45.9	242	82.7	25.9	314	80.7	12.5	6.5	0.1	0.2	9.3	21.3	0.23	12	12.7	37.9	19
TZ2018HA132	male	5.40726	2018-08-03	2018-08-03	2018-08-03	2018-08-09	1	1	0	0	0	0	0	1	0	0	0	0	0	0	0	11.9	5.24	129	39.9	215	76.1	24.6	323	84.8	9.4	5.6	0.1	0.1	9.6	22.9	0.21	12	13.4	36.6	10
TZ2018HA133	male	6.27789	2018-08-06	2018-08-06	2018-08-06	2018-08-09	1	1	0	0	0	0	0	0	0	0	0	0	0	0	1	7.3	5.59	134	42.1	200	75.3	24	318	45	44.7	8.1	1.8	0.4	11.1	34.4	0.22	15	14.1	37.8	<1
TZ2018HA134	female	5.98494	2018-08-02	2018-08-02	2018-08-02	2018-08-09	1	1	0	0	0	0	0	1	0	0	0	0	0	0	0	15.6	4.53	124	40.6	184	89.6	27.4	304	80.5	11.5	5.8	0.1	0.1	10.4	28.4	0.19	13	12.2	38.9	3
TZ2018HA135	female	4.75838	2018-08-04	2018-08-04	2018-08-04	2018-08-09	1	1	0	0	0	0	0	1	0	0	0	0	0	0	0	13.8	4.6	120	37	528	80.4	26.1	324	63.1	29.8	5	1.8	0.3	9	19.9	0.47	11	12.2	34.6	<1
TZ2018HA136	male	4.52293	2018-08-01	2018-08-01	2018-08-01	2018-08-09	1	1	0	0	0	0	0	1	0	0	0	0	0	0	0	9	5.04	130	41.6	373	82.5	25.8	313	31.5	60.1	5.8	2	0.6	9.8	24.6	0.36	12	12.7	37.7	<1
TZ2018HA137	male	2.81725	2018-08-02	2018-08-02	2018-08-02	2018-08-09	1	1	0	0	0	0	0	0	0	0	0	0	0	0	1	9.6	4.32	114	36.4	130	84.3	26.4	313	53.5	31.8	13.3	1.2	0.2	11.9	37.8	0.16	17	13	38.9	13
TZ2018HA138	male	4.52567	2018-08-06	2018-08-06	2018-08-06	2018-08-09	1	1	0	0	0	0	0	0	0	1	0	0	0	0	0	18	5.1	116	36.8	263	72.2	22.7	315	78.1	7.8	13.8	0.1	0.2	9.2	20.7	0.24	12	14.4	37.4	4
TZ2018HA139	male	5.28131	2018-07-30	2018-07-31	2018-08-06	2018-08-09	1	1	0	0	0	0	0	1	0	0	0	0	0	0	0
TZ2018HA140	male	5.02122	2018-07-30	2018-07-30	2018-08-06	2018-08-09	1	1	0	0	0	0	0	1	0	0	0	0	0	0	0
TZ2018HA141	male	5.34702	2018-08-03	2018-08-03	2018-08-06	2018-08-09	1	1	0	0	0	0	0	1	0	0	0	0	0	0	0
TZ2018HA142	male	4.73374	2018-08-03	2018-08-04	2018-08-06	2018-08-09	1	1	0	0	0	0	0	1	0	0	0	0	0	0	0
TZ2018HA143	female	5.72758	2018-09-01	2018-09-01	2018-09-03	2018-09-06	1	1	0	0	0	0	0	1	0	0	0	0	0	0	0
TZ2018HA144	male	5.76318	2018-08-29	2018-08-30	2018-09-03	2018-09-06	1	1	0	0	0	0	0	1	0	0	0	0	0	0	0
TZ2018HA145	male	2.0178	2018-08-29	2018-08-29	2018-09-03	2018-09-06	1	1	0	0	0	0	0	0	0	0	0	0	0	0	1
TZ2018HA146	male	1.6345	2018-08-29	2018-08-29	2018-08-29	2018-09-06	1	1	0	0	0	0	0	0	0	0	0	0	0	1	0	8.6	4.97	110	35.4	295	71.2	22.1	311	39.8	51.9	5.4	2.7	0.2	10.1	26.6	0.3	12	15.2	38.5	3
TZ2018HA147	female	3.87953	2018-09-03	2018-09-04	2018-09-04	2018-09-06	1	1	0	0	0	0	0	0	0	0	0	1	0	0	0	20	5.06	127	42.4	378	83.8	25.1	300	84	9.1	6.6	0	0.3	10.1	26.4	0.38	12	12.9	39	23
TZ2018HA148	female	4.16975	2018-09-05	2018-09-05	2018-09-06	2018-09-13	1	1	0	0	0	0	0	0	0	0	0	0	0	1	0
TZ2018HA149	female	4.25736	2018-09-05	2018-09-06	2018-09-06	2018-09-13	1	1	0	0	0	0	0	1	0	0	0	0	0	0	0	17.1	5.55	139	44.7	174	80.5	25	311	80.7	9.6	9.5	0.1	0.1	11.2	34.5	0.19	16	13.5	38.8	4
TZ2018HA150	female	3.25804	2018-09-07	2018-09-07	2018-09-10	2018-09-13	1	1	0	0	0	0	0	1	0	0	0	0	0	0	0
TZ2018HA151	male	3.9781	2018-09-07	2018-09-07	2018-09-10	2018-09-13	1	1	0	0	0	0	0	1	0	0	0	0	0	0	0	15.9	4.43	119	35.4	194	79.9	26.9	336	85.1	9.2	5.4	0.2	0.1	10.6	31.3	0.21	15	13.8	39.3	4
TZ2018HA152	female	3.65777	2018-09-05	2018-09-05	2018-09-05	2018-09-13	1	1	0	0	0	0	0	0	0	0	0	0	0	1	0
TZ2018HA153	male	1.87817	2018-09-05	2018-09-05	2018-09-05	2018-09-13	1	1	0	0	0	0	0	0	0	0	0	0	0	0	1
TZ2018HA154	female	2.64476	2018-09-04	2018-09-04	2018-09-04	2018-09-13	1	1	0	0	0	0	0	0	1	0	0	0	0	0	0
TZ2018HA155	female	6.33812	2018-09-06	2018-09-07	2018-09-07	2018-09-13	1	1	0	0	0	0	0	0	0	0	1	0	0	0	0
TZ2018HA156	male	4.45175	2018-09-11	2018-09-11	2018-09-13	2018-09-13	1	1	0	0	0	0	0	1	0	0	0	0	0	0	0	10.2	5.34	135	42.3	304	79.2	25.3	319	75.1	16.5	7.2	0.9	0.3	9.4	22.2	0.29	12	13.4	37.9	7
TZ2018HA157	female	3.97262	2018-09-08	2018-09-12	2018-09-13	2018-09-13	1	1	0	0	0	0	0	0	0	0	0	0	0	1	0
TZ2018HA158	female	5.98494	2018-09-11	2018-09-11	2018-09-13	2018-09-13	1	1	0	0	0	0	0	1	0	0	0	0	0	0	0	9.2	4.13	107	34.3	208	83.1	25.9	312	73.2	20.3	6.2	0.1	0.2	9.3	21.2	0.19	12	13.3	38.8	6
TZ2018HA159	female	4.70637	2018-09-07	2018-09-10	2018-09-13	2018-09-13	1	1	0	0	0	0	0	0	0	0	0	0	0	1	0	6.1	4.73	122	39.4	238	83.3	25.8	310	86	9.7	3.8	0.3	0.2	8.7	16.1	0.21	10	13.3	39.6	6
TZ2018HA160	male	4.19986	2018-09-07	2018-09-07	2018-09-13	2018-09-13	1	1	0	0	0	0	0	0	0	0	0	0	0	1	0	12	4.87	126	40.9	136	84	25.9	308	77.8	12.4	7.7	1.9	0.2	11.4	35.6	0.16	17	13.6	41	<1
TZ2018HA161	female	3.75633	2018-09-18	2018-09-18	2018-09-19	2018-09-20	0	1	0	0	0	0	0	0	0	0	0	0	0	0	1	10.7	4.75	124	39.8	256	83.8	26.1	312	43.9	51.4	3.7	0.9	0.1	9.3	21.9	0.24	12	13.1	39	3
TZ2018HA162	male	5.86721	2018-09-23	2018-09-24	2018-09-25	2018-09-28	1	1	0	0	0	0	0	0	0	0	0	0	0	1	0
TZ2018HA163	male	2.43669	2018-10-12	2018-10-12	2018-10-12	2018-10-17	1	1	0	0	0	0	0	0	0	0	0	0	0	0	1
TZ2018HA164	male	4.6872	2018-10-12	2018-10-14	2018-10-14	2018-10-17	1	1	0	0	0	0	0	0	1	0	0	0	0	0	0
TZ2018HA165	male	3.66598	2018-10-13	2018-10-14	2018-10-14	2018-10-17	1	1	0	0	0	0	0	0	0	1	0	0	0	0	0
TZ2018HA166	female	1.21287	2018-10-13	2018-10-13	2018-10-13	2018-10-17	1	1	0	0	0	0	0	0	0	0	0	0	0	0	1
TZ2018HA167	male	9.78782	2018-10-14	2018-10-14	2018-10-14	2018-10-17	1	1	0	0	0	0	0	1	0	0	0	0	0	0	0
TZ2018HA168	male	6.31075	2018-10-13	2018-10-13	2018-10-13	2018-10-17	1	1	0	0	0	0	0	0	0	0	0	0	0	0	1
TZ2018HA169	female	1.21013	2018-10-13	2018-10-13	2018-10-13	2018-10-17	1	1	0	0	0	0	0	0	0	0	0	0	0	0	1
TZ2018HA170	male	3.57837	2018-10-12	2018-10-12	2018-10-12	2018-10-17	1	1	0	0	0	0	0	0	0	0	0	0	0	0	1
TZ2018HA171	female	5.8809	2018-11-05	2018-11-06	2018-11-06	2018-11-08	1	1	0	0	0	0	0	0	0	0	0	0	0	1	0	26.3	4.55	123	39.5	419	86.8	27	311	83	9.4	6.8	0.6	0.2	9.1	18.9	0.38	11	13.3	41.2	28
TZ2018HA172	male	1.68378	2018-11-05	2018-11-06	2018-11-06	2018-11-08	1	1	0	0	0	0	0	0	0	1	0	0	0	0	0	11.5	4.5	117	36.1	256	80.2	26	324	71.5	20.9	6.9	0.6	0.1	7.9	10	0.2	9	13.7	38.5	7
TZ2018HA173	male	7.66324	2018-11-06	2018-11-06	2018-11-06	2018-11-15	1	1	0	0	0	0	0	0	0	0	0	0	0	1	0	10	4.17	116	36.1	236	86.6	27.9	321	73.5	13.7	11.6	0.9	0.3	9.5	21.6	0.22	12	13.6	42.3	4
TZ2018HA174	male	3.40589	2018-11-06	2018-11-07	2018-11-07	2018-11-15	1	1	0	0	0	0	0	0	0	0	1	0	0	0	0	12.5	4.65	127	40.2	204	86.5	27.3	316	75.8	15.2	8.9	0	0.1	8.3	14.8	0.17	9	13.6	42.1	21
TZ2018HA175	male	1.24846	2018-11-10	2018-11-12	2018-11-12	2018-11-15	1	1	0	0	0	0	0	0	0	0	0	0	0	0	1	9.8	3.95	109	33.9	217	85.8	27.6	322	54.9	30.9	12.4	1.7	0.1	8.6	14.3	0.19	10	12.5	38.5	6
TZ2018HA176	female	1.53593	2018-11-08	2018-11-08	2018-11-08	2018-11-15	1	1	0	0	0	0	0	0	0	0	0	0	0	0	1	13.4	4.16	112	35.7	256	85.8	26.9	314	45.4	43.1	10.7	0.7	0.1	10.1	26.6	0.23	13	13.9	43	8
TZ2018HA177	male	1.17454	2018-11-07	2018-11-08	2018-11-08	2018-11-15	1	1	0	0	0	0	0	0	0	0	0	0	0	1	0	5.3	4.16	96	30.7	232	73.8	23.1	313	37.4	51.3	10.3	0.6	0.4	11.3	35.1	0.26	16	16	42.2	9
TZ2018HA178	male	2.70773	2018-11-08	2018-11-09	2018-11-09	2018-11-15	1	1	0	0	0	0	0	1	0	0	0	0	0	0	0
TZ2018HA179	male	0.695414	2018-11-06	2018-11-07	2018-11-07	2018-11-15	1	1	0	0	0	0	0	0	0	0	0	0	0	1	0	18.8	4.42	108	33	212	74.7	24.4	327	53.1	38.7	7.9	0.2	0.1	9.2	20.2	0.2	12	14.4	38.1	13
TZ2018HA180	female	2.02601	2018-11-08	2018-11-08	2018-11-08	2018-11-15	1	1	0	0	0	0	0	0	0	0	0	0	0	1	0	13	4.31	113	35.1	223	81.4	26.2	322	71.3	18.3	9.8	0.5	0.1	9.4	22.6	0.21	11	12.6	35.9	6
TZ2018HA181	male	4.90349	2018-11-19	2018-11-19	2018-11-22	2018-11-22	1	1	0	0	0	0	0	0	0	0	0	0	0	1	0	15.9	4.86	134	40.6	271	83.5	27.6	330	79.4	12.7	7.4	0.3	0.2	9.5	23	0.26	13	13.4	39.8	6
TZ2018HA182	female	4.40794	2018-11-19	2018-11-19	2018-11-22	2018-11-22	1	1	0	0	0	0	0	1	0	0	0	0	0	0	0	11.7	4.8	129	41.4	272	86.3	26.9	312	73.8	14.9	10.9	0.1	0.3	8.4	14.4	0.23	10	12.7	39.1	5
TZ2018HA183	female	3.86311	2018-01-17	2018-11-17	2018-11-20	2018-11-29	1	1	0	0	0	0	0	0	0	0	0	0	0	0	1
TZ2018HA184	male	4.25462	2018-11-19	2018-11-19	2018-11-20	2018-11-29	0	1	0	0	0	0	0	0	0	0	0	0	0	0	1
TZ2018HA185	male	3.83573	2018-11-28	2018-11-28	2018-11-28	2018-11-29	1	1	0	0	0	0	0	1	0	0	0	0	0	0	0
TZ2018HA186	male	1.82615	2018-12-09	2018-12-09	2018-12-09	2018-12-20	1	1	0	0	0	0	0	1	0	0	0	0	0	0	0	13.2	4.39	119	35.5	368	80.9	27.1	335	82.2	12.9	4.5	0.2	0.2	8.5	13.6	0.31	9	13.3	38.1	12
TZ2018HA187	female	2.705	2018-12-07	2018-12-13	2018-12-13	2018-12-20	1	1	0	0	0	0	0	0	0	0	0	0	0	0	1	13	4.64	125	39.1	221	84.3	26.9	320	35.4	25.3	8.4	0.7	0.2	10.4	29.8	0.23	14	12.8	38.6	7
TZ2018HA188	female	2.62834	2018-12-15	2018-12-16	2018-12-16	2018-12-20	1	1	0	0	0	0	0	0	0	0	0	0	0	0	1	10.6	4.56	120	34.3	247	75.2	26.3	350	57.6	32.2	10	0.1	0.1	8.4	13.4	0.21	9	13.4	35.6	5
TZ2018HA189	female	6.75975	2018-12-21	2018-12-21	2018-12-21	2018-12-28	1	1	0	0	0	0	0	0	0	0	0	0	0	0	1	10.7	5.1	137	45.8	316	89.8	26.9	299	66.8	22.5	6.1	4.4	0.2	10.5	29.7	0.33	14	13.6	44	<1
TZ2018HA190	female	2.3436	2018-12-19	2018-12-19	2018-12-19	2018-12-28	1	1	0	0	0	0	0	0	0	0	0	0	0	0	1
