# Supplementary material for: Molecular epidemiology and clinical characteristics of herpangina children in Beijing, China: a surveillance study
Source: PeerJ. 2020 Oct 15;8:e9991. doi: 10.7717/peerj.9991 (PMC7568857; doi:10.7717/peerj.9991)
Supplement: Supplemental Information 5 [file peerj-08-9991-s005.txt]

HACVA4.sqn	HA123/2018/Beijing/Tongzhou	MN864905
GGTGATGCGATAGCTGACGCTATACAAAACACGGTTACATCCACTATACAGAGGGTCACCACCAATGTTGTCGGGCAAGATGCAACAGCCGCCAACACCACACCTAGTTCCCATAGTTTGAACACTGGCCTAGTTCCTGCCCTCCAGGCCGCAGAGACTGGAGCCTCATCCACAGCCACAGATGGTAACTTGATAGAGACAAGATGTGTTGTAAATTCCAATGGCACTCGTGAAACTCATATTGAACATTTCTTCTCCAGGTCAGGATTAGTGGGTGTTATGGAGGTGGACGACACAGGCACTGCTGGAAAGGGGTTCTCAAACTGGGATATTGACATCATGGCGTTTGTACAACTGCGCCGCAAGCTTGAGGCATTCACATATATGCGGTTTGATGCA…
HACVA4.sqn	HA57/2018/Beijing/Tongzhou	MN864912
GGTGATGCAATAGCTGATGCTATACAAAACACGGTCACATCCACCATACAGAGGGTCACCCCCAATGTTGTCGGGCAAGATGCAACAGCCGCCAACACCACACCTAGTTCCCATAGTTTGAACACTGGCCTAGTTCCTGCCCTCCAGGCCGCAGAGACTGGAGCCTCATCCACAGCCACAGATGGTAACTTGATAGAGACAAGATGTGTTGTAAATTCCAATGGCACTCGTGAAACTCATATTGAACATTTCTTCTCCAGGTCAGGATTAGTGGGTGTTATGGAGGTGGACGACACAGGCACTGCTGGAAAGGGGTTCTCAAACTGGGATATTGACGTCATGGCGTTTGTACAACTGCGCCGCAAGCTTGAGGCATTCACATATATGCGGTTTGATGCA…
HACVA4.sqn	HA110/2018/Beijing/Tongzhou	MN864899
GGTGATGCGATAGCTGACGCTATACAAAACACGGTTACATCCACTATACAGAGGGTCACCACTAATGTTGTCGGGCAAGATGCAACAGCCGCCAACACCACACCTAGTTCCCATAGTTTGAACACTGGCCTAGTTCCTGCCCTCCAGGCCGCAGAGACTGGAGCCTCATCCACAGCCACAGATGGTAACTTGATAGAGACAAGATGTGTTGTAAATTCCAATGGCACTCGTGAAACTCATATTGAACATTTCTTCTCCAGGTCAGGATTAGTGGGTGTTATGGAGGTGGACGACACAGGCACTGCTGGAAAGGGGTTCTCAAACTGGGATATTGACATTATGGCGTTTGTACAACTGCGCCGCAAGCTTGAGGCATTCACATATATGCGGTTTGATGCA…
HACVA4.sqn	HA111/2018/Beijing/Tongzhou	MN864900
GGTGATGCGATAGCTGACGCTATACAAAACACGGTTACATCCACTATACAGAGGGTCACCACTAATGTTGTCGGGCAAGATGCAACAGCCGCCAACACCACACCTAGTTCCCATAGTTTGAACACTGGCCTAGTTCCTGCCCTCCAGGCCGCAGAGACTGGAGCCTCATCCACAGCCACAGATGGTAACTTGATAGAGACAAGATGTGTTGTAAATTCCAATGGCACTCGTGAAACTCATATTGAACATTTCTTCTCCAGGTCAGGATTAGTGGGTGTTATGGAGGTGGACGACACAGGCACTGCTGGAAAGGGGTTCTCAAACTGGGATATTGACATTATGGCGTTTGTACAACTGCGCCGCAAGCTTGAGGCATTCACATATATGCGGTTTGATGCA…
HACVA4.sqn	HA108/2018/Beijing/Tongzhou	MN864898
GGTGATGCGATAGCTGACGCTATACAAAACACGGTTACATCCACTATACAGAGGGTCACCACTAATGTTGTCGGGCAAGATGCAACAGCCGCCAACACCACACCTAGTTCCCATAGTTTGAACACTGGCCTAGTTCCTGCCCTCCAGGCCGCAGAGACTGGAGCCTCATCCACAGCCACAGATGGTAACTTGATAGAGACAAGATGTGTTGTAAATTCCAATGGCACTCGTGAAACTCATATTGAACATTTCTTCTCCAGGTCAGGATTAGTGGGTGTTATGGAGGTGGACGACACAGGCACTGCTGGAAAGGGGTTCTCAAACTGGGATATTGACATTATGGCGTTTGTACAACTGCGCCGCAAGCTTGAGGCATTCACATATATGCGGTTTGATGCA…
HACVA4.sqn	HA164/2018/Beijing/Tongzhou	MN864909
GGTGATGCGATAGCTGACGCTATACAAAACACGGTTACATCCACTATACAGAGGGTCACCACTAATGTTGTCGGGCAAGATGCAACAGCCGCCGACACCACACCTAGTTCCCATAGTTTGAACACTGGCCTAGTCCCTGCCCTCCAGGCTGCAGAGACCGGAGCCTCATCCACAGCCACAGATGGTAACTTGATAGAGACAAGATGTGTCGTAAATTCCAATGGCACTCGTGAAACTCATATTGAACATTTCTTCTCTAGGTCGGGATTAGTGGGTGTTATGGAGGTGGACGACACAGGCACTGCTGGAAAGGGGTTCTCAAACTGGGATATTGACATTATGGCGTTTGTACAACTGCGCCGCAAGCTTGAGGCATTCACATATATGCGGTTTGATGCA…
HACVA4.sqn	HA46/2018/Beijing/Tongzhou	MN864910
GGTGATGCGATAGCTGACGCTATACAAAACACGGTTACATCCACTATACAGAGGGTCACCACTAATGTTGTCGGGCAAGATGCAACAGCCGCCAACACCACACCTAGTTCCCATAGTTTGAACACTGGCCTAGTTCCTGCCCTCCAGGCCGCAGAGACTGGAGCCTCATCCACAGCCACAGATGGCAACTTGATAGAGACAAGATGTGTTGTAAATTCTAATGGCACACGTGAAACTCATATTGAACATTTCTTCTCCAGGTCAGGATTAGTGGGTGTTATGGAGGTGGACGACACAGGCACTGCTGGAAAGGGGTTCTCAAACTGGGATATTGACATTATGGCGTTTGTACAACTGCGCCGCAAGCTTGAGGCATTCACATATATGCGGTTTGATGCA…
HACVA4.sqn	HA154/2018/Beijing/Tongzhou	MN864908
GGTGATGCGATAGCTGACGCTATACAAAACACGGTTACATCCACTATACAGAGGGTCACCACTAATGTTGTCGGGCAAGATGCAACAGCCGCCAACACCACACCTAGTTCCCATAGTTTGAACACTGGCCTAGTTCCTGCCCTCCAGGCCGCAGAGACTGGAGCCTCATCCACAGCCACAGATAGTAACTTGATAGAGACAAGATGTGTTGTAAATTCTAATGGCACTCGTGAAACTCATATTGAACATTTCTTCTCCAGGTCAGGATTAGTGGGTGTTATGGAGGTGGACGACACAGGCACTGCTGGAAAGGGGTTCTCAAACTGGGATATTGACATTATGGCGTTTGTACAACTGCGCCGCAAGCTTGAGGCATTCACATATATGCGGTTTGATGCA…
HACVA4.sqn	HA130/2018/Beijing/Tongzhou	MN864907
GGTGATGCGATAGCTGACGCTATACAAAACACGGTTACATCCACTATACAGAGGGTCACCACTAATGTTGTCGGGCAAGATGCAACAGCCGCCAACACCACACCTAGTTCCCATAGTTTGAACACTGGCCTAGTTCCTGCCCTCCAGGCCGCAGAGACTGGAGCCTCATCCACAGCCACAGATGGTAACTTGATAGAGACAAGATGTGTTGTAAATTCTAATGGCACTCGTGAAACTCATATTGAACATTTCTTCTCCAGGTCAGGATTAGTGGGTGTTATGGAGGTGGACGACACAGGCACTGCTGGAAAGGGGTTCTCAAACTGGGATATTGACATTATGGCGTTTGTACAACTGCGCCGTAAGCTTGAGGCATTCACATATATGCGGTTTGATGCA…
HACVA4.sqn	HA87/2018/Beijing/Tongzhou	MN864916
GGTGATGCGATAGCTGACGCTATACAAAACACGGTTACATCCACTATACAGAGGGTCACCACTAATGTTGTCGGGCAAGATGCAACAGCCGCCAACACCACACCTAGTTCCCATAGTTTGAACACTGGCCTAGTTCCTGCCCTCCAGGCCGCAGAGACTGGAGCCTCATCCACAGCCACAGATGGTAACTTGATAGAGACAAGATGTGTTGTAAATTCTAATGGCACTCGTGAAACTCATATTGAACATTTCTTCTCCAGGTCAGGATTAGTGGGTGTTATGGAGGTGGACGACACAGGCACTGCTGGAAAGGGGTTCTCAAACTGGGATATTGACATTATGGCGTTTGTACAACTGCGCCGCAAGCTTGAGGCATTCACATATATGCGGTTTGATGCA…
HACVA4.sqn	HA121/2018/Beijing/Tongzhou	MN864904
GGTGATGCGATAGCTGACGCTATACAAAACACGGTTACATCCACTATACAGAGGGTTACCACTAATGTTGTCGGGCAAGACGCAACAGCCGCCAACACCACACCTAGTTCCCATAGTTTGAACACTGGCCTAGTTCCTGCCCTCCAGGCCGCAGAGACTGGAGCCTCATCCACAGCCACAGATGGTAACTTGATAGAGACAAGGTGTGTTGTAAATTCTAATGGCACTCGTGAAACTCATATTGAACATTTCTTCTCCAGGTCAGGATTAGTGGGTGTTATGGAGGTGGACGACACAGGCACTGCTGGAAAGGGGTTCTCAAACTGGGATATTGACATTATGGCGTTTGTACAACTGCGCCGCAAGCTTGAGGCATTCACATATATGCGGTTTGATGCA…
HACVA4.sqn	HA119/2018/Beijing/Tongzhou	MN864902
GGCGACGCGATAGCTGACGCTATACAAAACACGGTTACATCCACTATACAGAGGGTTACCACTAATGTTGTCGGGCAAGACGCAACAGCCGCTAACACCACACCTAGTTCCCATAGTTTGAACACTGGCCTAGTTCCTGCCCTCCAGGCTGCAGAGACTGGAGCCTCATCCACAGCCACAGATGGTAACTTGATAGAGACAAGATGTGTTGTAAATTCTAATGGCACTCGTGAAACTCATATTGAACATTTCTTCTCCAGGTCAGGATTAGTGGGTGTTATGGAGGTGGACGACACAGGCACTGCTGGAAAGGGGTTCTCAAACTGGGATATTGACATTATGGCGTTTGTGCAACTGCGCCGCAAGCTTGAGGCATTCACGTATATGCGGTTTGATGCA…
HACVA4.sqn	HA92/2018/Beijing/Tongzhou	MN864917
GGCGATGCGATAGCTGACGCTATACAAAACACGGTTACATCCACTATACAGAGGGTTACCACTAATGTTGTCGGGCAAGACGCAACAGCCGCCAACACCACACCTAGTTCCCATAGTTTGAACACTGGCCTAGTTCCTGCCCTCCAGGCCGCAGAGACTGGAGCCTCATCCACAGCCACAGATGGTAACTTGATAGAGACAAGATGTGTTGTAAATTCTAATGGCACTCGTGAAACTCATATTGAACATTTCTTCTCCAGGTCAGGATTAGTGGGTGTTATGGAGGTGGACGACACAGGCACTGCTGGAAAGGGGTTCTCAAACTGGGATATTGACATTATGGCGTTTGTACAACTGCGCCGCAAGCTTGAGGCATTCACATATATGCGGTTTGATGCA…
HACVA4.sqn	HA124/2018/Beijing/Tongzhou	MN864906
GGTGATGCAATAGCTGATGCTATACAAAACACAGTTACATCCACCATACAGAAGGTCACCACTAATGTTGTCGGGCAAGACGCAACAGCCGCTAACACCACGCCTAGCTCCCACAGTTTGAACACTGGCCTAGTTCCTGCCCTCCAGGCTGCGGAGACAGGAGCTTCATCTACAGCTACAGATGGTAACTTGATAGAGACAAGATGTGTTGTGAACTCCAATGGCACTCGTGAAACTCATATTGAACATTTCTTCTCTAGGTCAGGACTAGTGGGTGTTATGGAGGTGGATGATACAGGCACTGCTGGAAAGGGGTTCTCGAACTGGGATATTGACATTATGGCGTTTGTACAACTGCGCCGCAAGCTTGAGGCATTCACATATATGCGGTTTGATGCG…
HACVA4.sqn	HA53/2018/Beijing/Tongzhou	MN864911
GGTGATGCAATAGCTGATGCTATACAAAACACAGTTACATCCACCATACAGAAGGTCACCACTAATGTTGTCGGGCAAGACGCAACAGCCGCTAACACCACGCCTAGCTCCCACAGTTTGAACACTGGCCTAGTTCCTGCCCTCCAGGCTGCGGAGACAGGAGCTTCATCTACAGCTACAGATGGTAACTTGATAGAGACAAGATGTGTTGTGAACTCCAATGGCACTCGTGAAACTCATATTGAACATTTCTTCTCTAGGTCAGGACTAGTGGGTGTTATGGAGGTGGATGATACAGGCACTGCTGGAAAGGGGTTCTCGAACTGGGATATTGACATTATGGCGTTTGTACAACTTCGCCGCAAGCTTGAGGCATTCACATATATGCGGTTTGATGCA…
HACVA4.sqn	HA82/2018/Beijing/Tongzhou	MN864914
GGTGATGCAATAGCTGATGCTATACAAAACACGGTCACATCCACTATACAGAAGGTCGCCACTAATGTTGTCGGGCAAGACGCAACAGCCGCTAACACTACGCCTAGCTCCCATAGTTTGAACACTGGCCTGGTTCCTGCCCTCCAGGCTGCGGAGACAGGAGCTTCATCTACAGCTACAGATGGTAACTTGATAGAGACAAGATGTGTTGTGAACTCCAATGGCACTCGTGAAACTCATATTGAACATTTCTTCTCTAGGTCAGGACTAGTGGGTGTTATGGAGGTGGATGACACAGGCACTGCTGGAAAGGGATTCTCGAACTGGGATATTGACATTATGGCGTTTGTACAACTGCGCCGCAAGCTTGAGGCATTCACATATATGCGGTTTGATGCA…
HACVA4.sqn	HA85/2018/Beijing/Tongzhou	MN864915
GGTGATGCAATAGCTGATGCTATACAAAACACGGTCACATCCACCATACAGAAGGTCACCACTAATGTTGTCGGGCAAGACGCAACAGCCGCTAACACCACGCCTAGCTCCCACAGTTTGAACACTGGCTTAGTTCCTGCCCTCCAGGCTGCGGAGACAGGAGCTTCATCTACAGCTACAGATGGTAACTTGATAGAGACAAGATGTGTTGTGAACTCCAATGGCACTCGTGAAACTCATATTGAACATTTCTTCTCTAGGTCAGGACTAGTGGGTGTTATGGAGGTGGATGATACAGGCACTGCTGGAAAGGGGTTCTCGAACTGGGATATTGACATTATGGCGTTTGTACAACTGCGCCGCAAGCTTGAGGCATTCACATATATGCGGTTTGATGCA…
HACVA4.sqn	HA102/2018/Beijing/Tongzhou	MN864893
GGTGATGCAATAGCTGATGCTATACAAAACACGGTCACATCCACCATACAGAAGGTCACTACTAATGTTGTCGGGCACGACGCAACAGCAGCTAACACCATGCCTAGCTCCCACAGTTTGAACACTGGTCTAGTTCCTGCCCTCCAGGCTGCAGAGACAGGAGCTTCATCTACAGCTACAGATGGTAACTTGATAGAGACAAGATGTGTCGTGAACTCCAATGGCACTCGTGAAACTCATATTGAACATTTCTTCTCTAGGTCAGGACTAGTGGGTGTTATGGAGGTGGATGATACAGGCACTGCTGGAAAGGGGTTCTCGAACTGGGATATTGACATTATGGCGTTTGTACAACTGCGCCGCAAGCTTGAGGCATTCACATACATGCGGTTTGATGCA…
HACVA4.sqn	HA103/2018/Beijing/Tongzhou	MN864894
GGTGATGCAATAGCTGATGCTATACAAAACACGGTCACATCCACCATACAGAAGGTCACTACTAATGTTGTCGGGCACGACGCAACAGCAGCTAACACCATGCCTAGCTCCCACAGTTTGAACACTGGTCTAGTTCCTGCCCTCCAGGCTGCAGAGACAGGAGCTTCATCTACAGCTACAGATGGTAACTTGATAGAGACAAGATGTGTCGTGAACTCCAATGGCACTCGTGAAACTCATATTGAACATTTCTTCTCTAGGTCAGGACTAGTGGGTGTTATGGAGGTGGATGATACAGGCACTGCTGGAAAGGGGTTCTCGAACTGGGATATTGACATTATGGCGTTTGTACAACTGCGCCGCAAGCTTGAGGCATTCACATACATGCGGTTTGATGCA…
HACVA4.sqn	HA105/2018/Beijing/Tongzhou	MN864895
GGTGATGCAATAGCTGATGCTATACAAAACACGGTCACATCCACCATACAGAAGGTCACTACTAATGTTGTCGGGCACGACGCAACAGCAGCTAACACCATGCCTAGCTCCCACAGTTTGAACACTGGTCTAGTTCCTGCCCTCCAGGCTGCAGAGACAGGAGCTTCATCTACAGCTACAGATGGTAACTTGATAGAGACAAGATGTGTCGTGAACTCCAATGGCACTCGTGAAACTCATATTGAACATTTCTTCTCTAGGTCAGGACTAGTGGGTGTTATGGAGGTGGATGATACAGGCACTGCTGGAAAGGGGTTCTCGAACTGGGATATTGACATTATGGCGTTTGTACAACTGCGCCGCAAGCTTGAGGCATTCACATACATGCGGTTTGATGCA…
HACVA4.sqn	HA106/2018/Beijing/Tongzhou	MN864896
GGTGATGCAATAGCTGATGCTATACAAAACACGGTCACATCCACCATACAGAAGGTCACTACTAATGTTGTCGGGCACGACGCAACAGCAGCTAACACCATGCCTAGCTCCCACAGTTTGAACACTGGTCTAGTTCCTGCCCTCCAGGCTGCAGAGACAGGAGCTTCATCTACAGCTACAGATGGTAACTTGATAGAGACAAGATGTGTCGTGAACTCCAATGGCACTCGTGAAACTCATATTGAACATTTCTTCTCTAGGTCAGGACTAGTGGGTGTTATGGAGGTGGATGATACAGGCACTGCTGGAAAGGGGTTCTCGAACTGGGATATTGACATTATGGCGTTTGTACAACTGCGCCGCAAGCTTGAGGCATTCACATACATGCGGTTTGATGCA…
HACVA4.sqn	HA107/2018/Beijing/Tongzhou	MN864897
GGTGATGCAATAGCTGATGCTATACAAAACACGGTCACATCCACCATACAGAAGGTCACTACTAATGTTGTCGGGCACGACGCAACAGCAGCTAACACCATGCCTAGCTCCCACAGTTTGAACACTGGTCTAGTTCCTGCCCTCCAGGCTGCAGAGACAGGAGCTTCATCTACAGCTACAGATGGTAACTTGATAGAGACAAGATGTGTCGTGAACTCCAATGGCACTCGTGAAACTCATATTGAACATTTCTTCTCTAGGTCAGGACTAGTGGGTGTTATGGAGGTGGATGATACAGGCACTGCTGGAAAGGGGTTCTCGAACTGGGATATTGACATTATGGCGTTTGTACAACTGCGCCGCAAGCTTGAGGCATTCACATACATGCGGTTTGATGCA…
HACVA6.sqn	HA38/2018/Beijing/Tongzhou	MN864947
AATGATCCCATCACAAATGCTGTGGAAAGTGCTGTGAACGCACTCGCTGACACCACAATATCCCGGGTGACCGCAGCCAACACTGCAGTCAGTACCCATTCTCTGGGTACGGGGCGTGTACCAGCGTTGCAAGCTGCAGAGACGGGAGCAAGTTCTAATGCTAGTGATGAGAACCTTATTGAGACTCGCTGTGTGATGAATCGAAACGGGGTCAATGAGGCAAGTGTGGAACACTTTTACTCTCGCGCAGGACTGGTAGGAGTTGTGGAGGTGAAGGACTCAGGCACTAACTTGGATGGGTACACAGTTTGGCCCATAGATGTGATGGGTTTTGTACAACAGCGGCGCAAACTAGAGCTGTCAACATACATGCGCTTTGATGCCGAGTTCACTTTTGTA…
HACVA6.sqn	HA90/2018/Beijing/Tongzhou	MN864940
AATGATCCCATTACAAATGCAGTGGAAAGCGCTGTGAGCGCGCTTGCCGACACCACAATATCCCGGGTGACCGCAGCCAACACTGCAGCCAGCACCCACTCCCTGGGGACAGGGCGTGTACCAGCATTGCAAGCCGCAGAAACGGGAGCAAGCTCTAATGCTAGTGATGAGAACCTTATTGAGACTCGCTGTGTGATGAATCGAAACGGGGTTAATGAGGCGAGTGTGGAACACTTTTACTCTCGTGCAGGGCTGGTAGGAGTTGTGGAGGTGAAGGACTCGGGCACTAGTCTGGATGGGTACACAGTTTGGCCCATAGATGTGATGGGTTTCGTGCAACAGCGGCGCAAGCTAGAGCTATCAACATACATGCGCTTTGATGCCGAGTTCACTTTTGTA…
HACVA6.sqn	HA186/2018/Beijing/Tongzhou	MN864918
AATGATCCCATTACAAATGCAGTGGAAAGCGCTGTGAGTGCACTTGCTGACACCACAATATCCCGGGTGACCGCGGCCAACACTGTAGCTAGCACCCACTCCCTGGGAACAGGGCGTGTACCAGCATTGCAAGCCGCAGAAACGGGAGCAAGTTCTAATGCTAGTGATGAGAACCTTATTGAGACCCGCTGTGTGATGAATCGAAACGGGGTTAATGAGGCGAGTGTGGAACATTTTTACTCTCGTGCAGGGCTGGTAGGAGTTGTGGAGGTGAAGGATTCGGGCACTAGCCTGGATGGGTACACAGTTTGGCCCATAGATGTGATGGGCTTCGTGCAACAGCGGCGCAAGCTAGAGCTGTCAACATACATGCGCTTTGATGCCGAGTTCACTTTTGTG…
HACVA6.sqn	HA149/2018/Beijing/Tongzhou	MN864925
AATGATCCCATTACAAATGCAGTGGAAAGCGCTGTGAGTGCGCTTGCTGACACCACAATATCCCGGGTGACCGCGGCCAACACTGTAGCTAGCACCCACTCCCTGGGAACAGGGCGTGTACCAGCATTGCAAGCCGCAGAAACGGGAGCAAGCTCTAATGCTAGTGATGAGAACCTTATTGAGACCCGCTGTGTGATGAATCGAAACGGGGTTAATGAGGCGAGTGTGGAACATTTTTACTCTCGTGCAGGGCTGGTAGGAGTTGTGGAGGTGAAGGACTCGGGCACTAGCCTGGATGGGTACACAGTTTGGCCCATAGATGTGATGGGCTTCGTGCAACAGCGGCGCAAGCTAGAGCTATCAACATACATGCGCTTTGATGCCGAGTTCACTTTTGTG…
HACVA6.sqn	HA151/2018/Beijing/Tongzhou	MN864924
AATGATCCCATTACAAATGCAGTGGAAAGCGCTGTGAGTGCGCTTGCTGACACCACAATATCTCGGGTGACCGCGGCCAACACTGTAGCTAGCACCCACTCCCTGGGAACAGGGCGTGTACCAGCATTGCAAGCCGCAGAAACGGGAGCAAGCTCTAATGCTAGTGATGAGAACCTTATTGAGACCCGCTGTGTGATGAATCGAAACGGGGTCAATGAGGCGAGTGTGGAACATTTTTACTCTCGTGCAGGGCTGGTAGGAGTTGTGGAGGTGAAGGACTCGGGCACTAGCCTGGATGGGTACACAGTTTGGCCCATAGATGTGATGGGCTTCGTGCAACAGCGGCGCAAGCTAGAGCTATCAACATACATGCGCTTTGATGCCGAGTTCACTTTTGTG…
HACVA6.sqn	HA150/2018/Beijing/Tongzhou	MN864951
AATGATCCCATTACAAATGCAGTGGAAAGCGCTGTGAGTGCGCTTGCTGACACCACAATATCTCGGGTGACCGCGGCCAACACTGTAGCTAGCACCCACTCCCTGGGAACAGGGCGTGTACCAGCATTGCAAGCCGCAGAAACGGGAGCAAGCTCTAATGCTAGTGATGAGAACCTTATTGAGACCCGCTGTGTGATGAATCGAAACGGGGTCAATGAGGCGAGTGTGGAACATTTTTACTCTCGTGCAGGGCTGGTAGGAGTTGTGGAGGTGAAGGACTCGGGCACTAGCCTGGATGGGTACACAGTTTGGCCCATAGATGTGATGGGCTTCGTGCAACAGCGGCGCAAGCTAGAGCTATCAACATACATGCGCTTTGATGCCGAGTTCACTTTTGTG…
HACVA6.sqn	HA136/2018/Beijing/Tongzhou	MN864931
AATGATCCCATTACAAATGCAGTGGAAAGCGCTGTGAGTGCGCTTGCTGACACCACAATATCTCGGGTGACCGCGGCCAACACTGTAGCTAGCACCCACTCCCTGGGAACAGGGCGTGTACCGGCATTGCAAGCCGCAGAAACGGGAGCAAGCTCTAATGCTAGTGATGAGAACCTTATTGAGACCCGCTGTGTGATGAATCGAAACGGGGTCAATGAGGCGAGTGTGGAACATTTTTACTCTCGTGCAGGACTGGTAGGAGTTGTGGAGGTGAAGGACTCGGGCACTAGCCTGGATGGGTACACAGTTTGGCCCATAGATGTGATGGGCTTCGTGCAACAGCGGCGCAAGCTAGAGCTATCAACATACATGCGCTTTGATGCCGAGTTCACTTTTGTG…
HACVA6.sqn	HA132/2018/Beijing/Tongzhou	MN864934
AATGATCCCATTACAAATGCAGTGGAAAGCGCTGTGAGTGCGCTTGCTGACACCACAATATCTCGGGTGACCGCGGCCAACACTGTAGCTAGCACCCACTCCCTGGGAACAGGGCGTGTACCAGCATTGCAAGCCGCAGAAACGGGAGCAAGCTCTAATGCTAGTGATGAGAACCTTATTGAGACCCGCTGTGTGATGAATCGAAACGGGGTCAATGAGGCGAGTGTGGAACATTTTTACTCTCGTGCAGGGCTGGTAGGAGTTGTGGAGGTGAAGGACTCGGGCACTAGCCTGGATGGGTACACAGTTTGGCCCATAGATGTGATGGGCTTCGTGCAACAGCGGCGCAAGCTAGAGCTATCAACATACATGCGCTTTGATGCCGAGTTCACTTTTGTG…
HACVA6.sqn	HA140/2018/Beijing/Tongzhou	MN864930
AATGATCCCATTACAAATGCAGTGGAAAGCGCTGTGAGTGCACTTGCTGACACCACAATATCTCGGGTGACCGCGGCCAACACTGTAGCTAGCACCCACTCCCTGGGAACAGGGCGTGTACCAGCATTGCAAGCCGCAGAAACGGGAGCAAGCTCTAATGCTAGTGATGAGAACCTTATTGAGACCCGCTGTGTGATGAATCGAAACGGGGTTAATGAGGCGAGTGTGGAACATTTTTACTCTCGTGCAGGGCTGGTAGGAGTTGTGGAGGTGAAGGACTCGGGCACTAGCCTGGATGGGTACACAGTTTGGCCCATAGATGTGATGGGCTTCGTGCAACAGCGGCGCAAGCTAGAGCTATCAACATACATGCGCTTTGATGCCGAGTTCACTTTTGTG…
HACVA6.sqn	HA81/2018/Beijing/Tongzhou	MN864942
AATGATCCCATTACAAATGCAGTGGAAAGCGCTGTGAGTGCACTTGCTGACACCACAATATCTCGGGTGACCGCGGCCAACACTGTAGCTAGCACCCACTCCCTGGGAACAGGGCGTGTACCAGCATTGCAAGCCGCAGAAACGGGAGCAAGCTCTAATGCTAGTGATGAGAACCTTATTGAGACCCGCTGTGTGATGAATCGAAACGGGGTTAATGAGGCGAGTGTGGAACATTTTTACTCTCGTGCAGGGCTGGTAGGAGTTGTGGAGGTGAAGGACTCGGGCACTAGCCTGGATGGGTACACAGTTTGGCCCATAGATGTGATGGGCTTCGTGCAACAGCGGCGCAAGCTAGAGCTATCAACATACATGCGCTTTGATGCCGAGTTCACTTTTGTG…
HACVA6.sqn	HA61/2018/Beijing/Tongzhou	MN864944
AATGATCCCATTACAAATGCAGTGGAAAGCGCTGTGAGTGCGCTTGCTGACACCACAATATCCCGGGTGACCGCGGCCAACACTGTAGCTAGCACCCACTCCCTGGGAACAGGGCGTGTACCAGCATTGCAAGCCGCAGAAACGGGAGCAAGCTCTAATGCTAGTGATGAGAACCTTATTGAGACCCGCTGTGTGATGAATCGAAACGGGGTTAATGAGGCGAGTGTGGAACATTTTTACTCTCGTGCAGGGCTGGTAGGAGTTGTGGAGGTGAAGGACTCGGGCACTAGCCTGGATGGGTACACAGTTTGGCCCATAGATGTGATGGGCTTCGTGCAACAGCGGCGCAAGCTAGAGCTATCAACATACATGCGCTTTGATGCCGAGTTCACTTTTGTG…
HACVA6.sqn	HA59/2018/Beijing/Tongzhou	MN864946
AATGATCCCATTACAAATGCAGTGGAAAGCGCTGTGAGTGCGCTTGCTGACACCACAATATCCCGGGTGACCGCGGCCAACACTGTAGCTAGCACCCACTCCCTGGGAACAGGGCGTGTACCAGCATTGCAAGCCGCAGAAACGGGAGCAAGCTCTAATGCTAGTGATGAGAACCTTATTGAGACCCGCTGTGTGATGAATCGAAACGGGGTTAATGAGGCGAGTGTGGAACATTTTTACTCTCGTGCAGGGCTGGTAGGAGTTGTGGAGGTGAAGGACTCGGGCACTAGCCTGGATGGGTACACAGTTTGGCCCATAGATGTGATGGGCTTCGTGCAACAGCGGCGCAAGCTAGAGCTATCAACATACATGCGCTTTGATGCCGAGTTCACTTTTGTG…
HACVA6.sqn	HA178/2018/Beijing/Tongzhou	MN864920
AATGATCCCATTACAAATGCAGTGGAAAGCGCTGTGAGTGCGCTTGCTGACACCACAATATCCCGGGTGACCGCGGCCAACACTGTAGCTAGCACCCACTCCCTGGGAACAGGGCGTGTACCAGCATTGCAAGCCGCAGAAACGGGAGCAAGCTCTAATGCTAGTGATGAGAACCTTATTGAGACCCGCTGTGTGATGAATCGAAACGGGGTTAATGAGGCGAGTGTGGAACATTTTTACTCTCGTGCAGGGCTGGTAGGAGTTGTGGAGGTGAAGGACTCGGGCACTAACCTGGATGGGTACACAGTTTGGCCCATAGATGTGATGGGCTTCGTGCAACAGCGGCGCAAGCTAGAGCTGTCAACATACATGCGTTTTGATGCCGAGTTCACTTTTGTG…
HACVA6.sqn	HA135/2018/Beijing/Tongzhou	MN864932
AATGATCCCATTACAAATGCAGTGGAAAGCGCTGTGAGTGCGCTTGCTGACACCACAATATCCCGGGTGACCGCGGCCAACACTGTAGCTAGCACCCACTCCCTGGGAACAGGGCGTGTACCAGCATTGCAAGCCGCAGAAACGGGAGCAAGCTCTAATGCTAGTGATGAGAACCTTATTGAGACCCGCTGTGTGATGAATCGAAACGGGGTTAATGAGGCGAGTGTGGAACACTTTTACTCTCGTGCAGGGCTGGTAGGAGTTGTGGAGGTGAAGGACTCGGGCTCTAGCCTGGATGGGTACACAGTTTGGCCCATAGATGTGATGGGCTTCGTGCAACAGCGGCGCAAGCTAGAGCTGTCAACATACATGCGTTTTGATGCCGAGTTCACTTTTGTG…
HACVA6.sqn	HA122/2018/Beijing/Tongzhou	MN864952
AATGATCCCATTACAAATGCAGTGGAAAGCGCTGTGAGTGCGCTTGCTGACACCACAATATCCCGGGTGACCGCGGCCAACACTGTAGCTAGCACCCACTCCCTGGGAACAGGGCGTGTACCAGCATTGCAAGCCGCAGAAACGGGAGCAAGCTCTAATGCTAGTGATGAGAACCTTATTGAGACCCGCTGTGTGATGAATCGAAACGGGGTTAATGAGGCGAGTGTGGAACATTTCTACTCTCGTGCAGGGCTGGTAGGAGTTGTGGAGGTGAAGGACTCGGGCACTAGCCTGGATGGGTATACAGTTTGGCCCATAGATGTGATGGGCTTCGTGCAACAGCGGCGCAAGCTAGAGCTGTCAACATATATGCGCTTTGATGCCGAGTTCACTTTTGTG…
HACVA6.sqn	HA116/2018/Beijing/Tongzhou	MN864936
AATGATCCCATTACAAATGCAGTGGAAAGCGCTGTGAGTGCGCTTGCTGACACCACAATATCCCGGGTGACCGCGGCCAACACTGTAGCTAGCACCCACTCCCTGGGAACAGGGCGTGTACCAGCATTGCAAGCCGCAGAAACGGGAGCAAGCTCTAATGCTAGTGATGAGAACCTTATTGAGACCCGCTGTGTGATGAATCGAAACGGGGTTAATGAGGCGAGTGTGGAACATTTTTACTCTCGTGCAGGGCTGGTAGGAGTTGTGGAGGTGAAGGACTCGGGCACTAGCCTGGATGGGTACACAGTTTGGCCCATAGATGTGATGGGCTTCGTGCAACAGCGGCGCAAGCTAGAGCTGTCAACATATATGCGCTTTGATGCCGAGTTCACTTTTGTG…
HACVA6.sqn	HA93/2018/Beijing/Tongzhou	MN864939
AATGATCCCATTACAAATGCAGTGGAAAGCGCTGTGAGTGCGCTTGCTGACACCACAATATCCCGGGTGACCGCGGCCAACACTGTAGCTAGCACCCACTCCCTGGGAACAGGGCGTGTACCAGCATTGCAAGCCGCAGAAACGGGAGCAAGCTCTAATGCTAGTGATGAGAACCTTATTGAGACCCGCTGTGTGATGAATCGAAACGGGGTTAATGAGGCGAGTGTGGAACATTTTTACTCTCGTGCAGGGCTGGTAGGAGTTGTGGAGGTGAAGGACTCGGGCACTAGCCTGGATGGGTACACAGTTTGGCCCATAGATGTGATGGGCTTCGTGCAACAGCGGCGCAAGCTAGAGCTGTCAACATATATGCGCTTTGATGCCGAGTTCACTTTTGTG…
HACVA6.sqn	HA167/2018/Beijing/Tongzhou	MN864921
AATGATCCCATTACAAATGCAGTGGAAAGCGCTGTGAGTGTGCTTGCTGACACCACAATATCCCGGGTGACTGCGGCCAACACTGTAGCTAGCACCCACTCCCTGGGAACAGGGCGTGTACCAGCATTGCAAGCCGCAGAAACGGGAGCAAGCTCTAATGCTAGTGATGAAAACCTTATTGAGACCCGCTGTGTGATGAATCGAAACGGGGTTAATGAGGCGAGTGTGGAACATTTTTACTCTCGTGCAGGGCTGGTAGGAGTTGTGGAGGTGAAGGACTCGGGCACTAGCCTGGATGGGTACACAGTTTGGCCCATAGATGTGATGGGCTTCGTGCAACAGCGGCGCAAGCTAGAGCTGTCAACATACATGCGCTTTGATGCCGAGTTCACTTTTGTG…
HACVA6.sqn	HA144/2018/Beijing/Tongzhou	MN864926
AATGATCCCATTACAAATGCAGTGGAAAGCGCTGTGAGTGCGCTTGCTGACACCACAATATCCCGGGTGACCGCAGCTAACACTGTAGCTAGCACCCACTCCCTGGGAACAGGGCGTGTACCAGCATTGCAAGCCGCAGAAACGGGAGCAAGCTCTAATGCTAGTGATGAGAACCTTATTGAGACTCGCTGTGTGATGAATCGAAACGGGGTTAATGAGGCGAGTGTGGAACATTTTTACTCTCGTGCAGGGCTGGTAGGAGTTGTGGAGGTGAAGGACTCGGGCACTAGCCTGGATGGGTACACAGTTTGGCCCATAGACGTGATGGGCTTCGTGCAACAGCGGCGCAAGCTAGAGCTGTCAACATACATGCGCTTTGATGCCGAGTTCACTTTTGTG…
HACVA6.sqn	HA143/2018/Beijing/Tongzhou	MN864927
AATGATCCCATTACAAATGCAGTGGAAAGCGCTGTGAGTGCGCTTGCTGACACCACAATATCCCGGGTGACCGCAGCTAACACTGTAGCTAGCACCCACTCCCTGGGAACAGGGCGTGTACCAGCATTGCAAGCCGCAGAAACGGGAGCAAGCTCTAATGCTAGTGATGAGAACCTTATTGAGACTCGCTGTGTGATGAATCGAAACGGGGTTAATGAGGCGAGTGTGGAACATTTTTACTCTCGTGCAGGGCTGGTAGGAGTTGTGGAGGTGAAGGACTCGGGCACTAGCCTGGATGGGTACACAGTTTGGCCCATAGACGTGATGGGCTTCGTGCAACAGCGGCGCAAGCTAGAGCTGTCAACATACATGCGCTTTGATGCCGAGTTCACTTTTGTG…
HACVA6.sqn	HA86/2018/Beijing/Tongzhou	MN864941
AATGATCCCATTACAAATGCAGTGGAAAGCGCTGTGAGTGCGCTTGCTGACACCACAATATCCCGGGTGACCGCAGCCAACACTGTAGCTAGCACCCACTCCCTGGGAACAGGGCGTGTACCAGCATTGCAAGCCGCAGAAACGGGAGCAAGCTCTAATGCTAGTGATGAGAACCTTATTGAGACTCGCTGTGTGATGAATCGAAACGGGGTTAATGAGGCGAGTGTGGAACATTTTTACTCTCGTGCAGGGCTGGTAGGAGTTGTGGAGGTGAAGGACTCGGGCACTAGCCTGGATGGGTATACAGTTTGGCCCATAGATGTGATGGGCTTCGTGCAACAGCGGCGCAAGCTAGAGCTGTCAACATACATGCGCTTTGATGCCGAGTTCACTTTTGTG…
HACVA6.sqn	HA80/2018/Beijing/Tongzhou	MN864943
AATGATCCCATTACAAATGCAGTGGAAAGCGCTGTGAGTGCGCTTGCTGACACCACAATATCCCGGGTGACCGCAGCCAACACTGTAGCTAGCACCCACTCCCTGGGAACAGGGCGTGTACCAGCATTGCAAGCCGCAGAAACGGGAGCAAGCTCTAATGCTAGTGATGAGAACCTTATTGAGACTCGCTGTGTGATGAATCGAAACGGGGTTAATGAGGCGAGTGTGGAACATTTTTACTCTCGTGCAGGGCTGGTAGGAGTTGTGGAGGTGAAGGACTCGGGCACTAGCCTGGATGGGTATACAGTTTGGCCCATAGATGTGATGGGCTTCGTGCAACAGCGGCGCAAGCTAGAGCTGTCAACATACATGCGCTTTGATGCCGAGTTCACTTTTGTG…
HACVA6.sqn	HA185/2018/Beijing/Tongzhou	MN864919
AATGATCCCATCACAAATGCAGTAGAAAGCGCTGTGAGTGCGCTTGCTGACACCACAATATCCCGGGTGACCGCAGCCAACACTGCAGCTAGCACCCACTCCCTGGGAACAGGGCGTGTACCAGCATTGCAAGCCGCAGAAACGGGAGCAAGCTCTAATGCCAGTGATGAGAACCTTATTGAGACTCGCTGTGTGATGAATCGAAACGGGGTTAATGAGGCGAGTGTAGAACACTTTTACTCCCGTGCAGGGCTGGTAGGAGTTGTAGAGGTGAAGGACTCGGGCACTAGTTTGGATGGGTACACAGTTTGGCCCATAGATGTGATGGGCTTCGTGCAACAGCGGCGCAAGCTAGAGTTGTCAACATACATGCGCTTTGATGCCGAGTTCACTTTTGTG…
HACVA6.sqn	HA142/2018/Beijing/Tongzhou	MN864928
AATGATCCCATTACAAATGCAGTAGAAAGCGCTGTGAGTGCGCTTGCTGACACCACAATATCCCGGGTGACCGCAGCCAACACTGCAGCTAGCACCCACTCCCTGGGAACAGGGCGTGTACCAGCATTGCAAGCCGCAGAAACGGGAGCAAGCTCTAATGCCAGTGATGAGAACCTTATTGAGACTCGCTGTGTGATGAATCGAAACGGGGTTAATGAGGCGAGTGTAGAACACTTTTACTCTCGTGCAGGGCTGGTAGGAGTTGTAGAGGTGAAGGACTCGGGCACTAGCTTGGATGGGTACACAGTTTGGCCCATAGATGTGATGGGTTTCGTGCAACAGCGGCGCAAGCTAGAGTTGTCAACATACATGCGCTTTGATGCCGAGTTCACTTTTGTG…
HACVA6.sqn	HA156/2018/Beijing/Tongzhou	MN864923
AATGATCCCATTACAAATGCAGTAGAAAGCGCTGTGAGTGCGCTTGCTGACACCACAATATCCCGGGTGACCGCAGCCAACACTGCAGCTAGCACCCACTCCCTGGGAACAGGGCGTGTACCAGCATTGCAAGCCGCAGAAACGGGAGCAAGCTCTAATGCCAGTGATGAGAACCTTATTGAGACTCGCTGTGTGATGAATCGAAACGGGGTTAATGAGGCGAGTGTAGAACACTTTTACTCTCGTGCAGGGCTGGTAGGAGTTGTAGAGGTGAAGGACTCGGGCACTAGCTTGGATGGGTACACAGTTTGGCCCATAGATGTGATGGGTTTCGTGCAACAGCGGCGCAAGCTAGAGTTGTCAACATACATGCGCTTTGATGCCGAGTTCACTTTTGTG…
HACVA6.sqn	HA141/2018/Beijing/Tongzhou	MN864929
AATGATCCCATTACAAATGCAGTAGAAAGCGCTGTGAGTGCGCTTGCTGACACCACAATATCCCGGGTGACCGCAGCCAACACTGCAGCTAGCACCCACTCCCTGGGAACAGGGCGTGTACCAGCATTGCAAGCCGCAGAAACGGGAGCAAGCTCTAATGCCAGTGATGAGAACCTTATTGAGACTCGCTGTGTGATGAATCGAAACGGGGTTAATGAGGCGAGTGTAGAACACTTTTACTCTCGTGCAGGGCTGGTAGGAGTTGTAGAGGTGAAGGACTCGGGCACTAGCTTGGATGGGTACACAGTTTGGCCCATAGATGTGATGGGTTTCGTGCAACAGCGGCGCAAGCTAGAGTTGTCAACATACATGCGCTTTGATGCCGAGTTCACTTTTGTG…
HACVA6.sqn	HA158/2018/Beijing/Tongzhou	MN864922
AATGATCCCATTACAAATGCAGTAGAAAGCGCTGTGAGTGCGCTTGCTGACACCACAATATCCCGGGTGACCGCAGCCAACACTGCAGCTAGCACCCACTCCCTGGGAACAGGGCGTGTACCAGCATTGCAAGCCGCAGAAACGGGAGCAAGCTCTAATGCCAGTGATGAGAACCTTATTGAGACTCGCTGTGTGATGAATCGAAACGGGGTTAATGAGGCGAGTGTAGAACACTTTTACTCTCGTGCAGGGCTGGTAGGAGTTGTAGAGGTGAAGGACTCGGGTACTAGCTTGGATGGGTACACAGTTTGGCCCATAGATGTGATGGGTTTCGTGCAACAGCGGCGCAAGCTAGAGTTGTCAACATACATGCGCTTTGATGCCGAGTTCACTTTTGTG…
HACVA6.sqn	HA14/2018/Beijing/Tongzhou	MN864950
AATGATCCCATTACAAATGCAGTAGAAAGCGCTGTGAGTGCGCTTGCTGACACCACAATATCCCGGGTGACCGCAGCCAGCACTGCAGCTAGCACCCACTCCCTGGGAACAGGGCGTGTACCAGCATTGCAAGCCGCAGAAACGGGAGCAAGCTCTAATGCCAGTGATGAGAACCTTATTGAGACTCGCTGTGTGATGAATCGAAACGGGGTTAATGAGGCGAGTGTAGAACACTTTTACTCTCGTGCAGGGCTGGTAGGAGTTGTGGAGGTGAAGGACTCGGGCACTAGCTTGGATGGGTACACAGTTTGGCCCATAGATGTGATGGGCTTCGTGCAACAGCGGCGCAAGCTAGAGTTGTCAACATACATGCGCTTTGATGCCGAGTTCACTTTTGTG…
HACVA6.sqn	HA60/2018/Beijing/Tongzhou	MN864945
AATGATCCCATTACAAATGCAGTGGAAAGCGCTGTGAGTGCGCTTGCTGACACCACAATATCCCGGGTGACCGCGGCCAACACTGTAGCTAGCACCCACTCCCTGGGAACAGGGCGTGTACCAGCATTGCAAGCCGCAGAAACGGGAGCAAGCTCTAATGCTAGTGATGAGAACCTTATTGAGACCCGCTGTGTGATGAATCGAAACGGGGTTAATGAGGCGAGTGTGGAACATTTTTACTCTCGTGCAGGGCTGGTAGGAGTTGTGGAGGTGAAGGACTCGGGCACTAGCCTGGACGGGTACACAGTTTGGCCCATAGATGTGATGGGCTTCGTGCAACAGCGGCGCAAGCTAGAGCTATCAACATACATGCGCTTTGATGCCGAGTTCACTTTTGTG…
HACVA6.sqn	HA125/2018/Beijing/Tongzhou	MN864935
AATGATCCCATCACAAATGCAGTAGAAAGCGCTGTGAGCGCGCTTGCTGACACCACAATATCCCGGGTGACCGCAGCCAACACTGCAGCTAGCACCCACTCCCTGGGAACAGGGCGTGTACCAGCATTGCAAGCCGCAGAAACGGGAGCAAGCTCTAATGCCAGTGATGAGAACCTTATTGAGACTCGCTGTGTGATGAATCGAAACGGGGTTAATGAGGCGAGTGTAGAACACTTTTACTCTCGTGCAGGACTGGTAGGAGTTGTGGAGGTGAAGGACTCGGGCACTAGCTTGGATGGGTACACAGTTTGGCCCATAGATGTGATGGGCTTCGTGCAACAGCGGCGCAAGCTAGAGTTATCAACATACATGCGCTTTGATGCCGAGTTCACTTTTGTA…
HACVA6.sqn	HA21/2018/Beijing/Tongzhou	MN864949
AATGATCCCATTACAAATGCAGTAGAAAGCGCTGTGAGTGCGCTTGCTGACACCACAATATCCCGGGTGACCGCAGCCAACACTGCAGCTAGCACCCACTCCCTGGGAACAGGGCGTGTACCAGCATTGCAAGCCGCAGAAACGGGAGCAAGCTCTAATGCCAGTGATGAGAACCTTATTGAGACTCGCTGTGTGATGAATCGAAACGGGGTTAATGAGGCGAGTGTAGAACACTTTTACTCTCGTGCAGGACTGGTAGGAGTTGTGGAGGTGAAGGACTCGGGCACTAGCTTGGATGGGTACACAGTTTGGCCCATAGATGTGATGGGCTTCGTGCAACAGCGGCGCAAGCTAGAGTTATCAACATACATGCGCTTTGATGCCGAGTTCACTTTTGTA…
HACVA6.sqn	HA96/2018/Beijing/Tongzhou	MN864937
AATGATCCCATTACAAATGCAGTAGAAAGCGCTGTGAATGCGCTTGCTGACACCACAATATCCCGGGTGACCGCAGCCAACACTGCAGCTAGCACCCACTCCCTGGGAACAGGGCGTGTACCAGCATTGCAAGCCGCAGAAACGGGAGCAAGCTCTAATGCCAGTGATGAGAACCTTATTGAGACTCGCTGTGTGATGAATCGAAACGGGGTTAATGAGGCGAGTGTAGAACACTTTTACTCTCGTGCAGGGCTGGTAGGAGTTGTGGAGGTGAAGGACTCGGGCACTAGCTTGGACGGGTACACAGTTTGGCCCATAGATGTGATGGGCTTCGTGCAACAGCGGCGCAAGCTAGAGTTATCAACATACATGCGCTTTGATGCCGAGTTCACTTTTGTA…
HACVA6.sqn	HA95/2018/Beijing/Tongzhou	MN864938
AATGATCCCATTACAAATGCAGTAGAAAGCGCTGTGAATGCGCTTGCTGACACCACAATATCCCGGGTGACCGCAGCCAACACTGCAGCTAGCACCCACTCCCTGGGAACAGGGCGTGTACCAGCATTGCAAGCCGCAGAAACGGGAGCAAGCTCTAATGCCAGTGATGAGAACCTTATTGAGACTCGCTGTGTGATGAATCGAAACGGGGTTAATGAGGCGAGTGTAGAACACTTTTACTCTCGTGCAGGGCTGGTAGGAGTTGTGGAGGTGAAGGACTCGGGCACTAGCTTGGACGGGTACACAGTTTGGCCCATAGATGTGATGGGCTTCGTGCAACAGCGGCGCAAGCTAGAGTTATCAACATACATGCGCTTTGATGCCGAGTTCACTTTTGTA…
HACVA6.sqn	HA4/2018/Beijing/Tongzhou	MN864953
AATGATCCCATTACAAACGCAGTGGAAAGCGCTGTGAGCGCGCTTGCTGACACCACAATATCCCGGGTGACCGCAGCCAACACTGCAGCTAGCACCCACTCCCTGGGAACAGGGCGTGTACCAGCATTGCAAGCCGCAGAAACGGGAGCAAGCTCTAATGCCAGTGATGAGAACCTTATTGAGACCCGCTGTGTGATGAATCGAAACGGGGTTAATGAGGCGAGTGTGGAACACTTTTACTCTCGTGCAGGGCTGGTAGGAGTTGTGGAGGTGAAGGACTCGGGCACTAGCCTGGATGGGTACACAGTTTGGCCCATAGATGTGATGGGCTTCGTGCAACAGCGGCGCAAGCTAGAGTTATCAACATACATGCGCTTTGATGCCGAGTTCACTTTTGTG…
HACVA6.sqn	HA35/2018/Beijing/Tongzhou	MN864948
AATGACCCCATTACAAATGCAGTGGAAAGCGCTGTGAGCGCGCTTGCTGACACCACAATATCCCGGGTGACCGCAGCCAATACTGCAGCTAGCACCCACTCCCTGGGAACAGGGCGTGTACCAGCACTGCAAGCTGCAGAAACGGGAGCAAGCTCTAATGCTAGTGATGAGAACCTTATTGAGACTCGCTGTGTGATGAATCGAAATGGGATTAATGAGGCGAGTGTGGAACACTTTTACTCTCGTGCAGGGCTGGTAGGTGTTGTGGAGGTGAAGGACTCGGGCACTAGCTTGGATGGGTACACAGTTTGGCCCATAGATGTGATGGGCTTCGTGCAACAGCGGCGCAAGCTAGAACTGTCAACATACATGCGCTTTGATGCCGAGTTCACTTTTGTG…
HACVA6.sqn	HA134/2018/Beijing/Tongzhou	MN864933
AATGATCCCATTACAAATGCAGTGGAAAGCGCTGTGAGCGCGCTTGCTGACACCACAATATCCCGGGTGACCGCAGCCAACACTGCAGCTAGCACCCACTCCCTGGGAACAGGGCGTGTACCAGCATTGCAAGCCGCAGAAACGGGAGCAAGCTCTAATGCTAGTGATGAGAACCTTATCGAGACCCGCTGTGTGATGAATCGAAACGGAGTTAATGAGGCGAGTGTGGAACACTTTTACTCTCGTGCAGGGCTGGTAGGAGTTGTAGAGGTGAAGGACTCGGGCACTAGCCTGGATGGGTACACAGTTTGGCCCATAGATGTGATGGGCTTCGTGCAACAGCGGCGCAAACTAGAACTGTCAACGTACATGCGCTTTGATGCCGAATTCACTTTTGTG…
HACVA10.sqn	HA70/2018/Beijing/Tongzhou	MN864971
GGTGACCCTGTGGAAGATATAATCCATGACGCTCTGGGAAGTACAGCGCGCAGGGCTATTAGCAGTGCTACAAATGTTGAATCCGCAGCTAACACCACCCCCAGTTCACACCGACTGGAGACTGGACGCGTACCAGCGCTACAGGCCGCAGAAACGGGTGCCACTTCTAATGCCACAGATGAGAACATGATTGAGACCCGTTGTGTGGTTAACAGAAATGGTGTGCTGGAAACCACTATTAATCATTTCTTCTCCCGCTCTGGATTAGTGGGAGTGGTTAACCTCACAGATGGGGGGACGGACACCACTGGGTATGCTACATGGGATATAGACATTATGGGCTTTGTCCAACTCCGCAGAAAGTGCGAGATGTTCACATACATGAGATTCAACGCGGAA…
HACVA10.sqn	HA43/2018/Beijing/Tongzhou	MN864963
GGTGACCCTGTGGAAGATATAATCCATGACGCTCTGGGAAGTACAGCGCGCAGGGCTATTAGCAGTGCTACAAATGTTGAATCCGCAGCTAACACCACTCCCAGTTCACACCGACTGGAGACTGGACGCGTACCAGCGTTACAGGCTGCAGAAACGGGTGCCACTTCTAATGCCACAGATGAGAACATGATTGAGACCCGTTGTGTGGTTAATAGAAATGGGGTGCTGGAAACCACTATCAATCATTTCTTCTCCCGCTCTGGATTAGTGGGAGTAGTTAACCTCACAGATGGGGGGACGGACACCACTGGGTACGCTACATGGGATATAGACATTATGGGCTTTGTCCAACTCCGCAGAAAATGCGAAATGTTCACATACATGAGATTTAACGCGGAA…
HACVA10.sqn	HA40/2018/Beijing/Tongzhou	MN864961
GGTGACCCTGTGGAAGATATAATCCATGACGCTCTGGGAAGTACAGCGCGCAGGGCTATTAGCAGTGCTACAAATGTTGAATCCGCAGCTAACACCACTCCCAGTTCACACCGACTGGAGACTGGACGCGTACCAGCGTTACAGGCTGCAGAAACGGGTGCCACTTCTAATGCCACAGATGAGAACATGATTGAGACCCGTTGTGTGGTTAATAGAAATGGGGTGCTGGAAACCACTATCAATCATTTCTTCTCCCGCTCTGGATTAGTGGGAGTAGTTAACCTCACAGATGGGGGGACGGACACCACTGGGTACGCTACATGGGATATAGACATTATGGGCTTTGTCCAACTCCGCAGAAAATGCGAAATGTTCACATACATGAGATTTAACGCGGAA…
HACVA10.sqn	HA73/2018/Beijing/Tongzhou	MN864973
GGTGACCCTGTGGAAGATATAATCCATGACGCTCTGGGAAGTACAGCGCGCAGGGCTATTAGCAGTGCTACAAATGTTGAATCCGCAGCTAACACCACTCCCAGTTCGCACCGACTGGAAACTGGACGCGTACCAGCGCTACAGGCTGCAGAAACGGGTGCCACTTCTAATGCCACAGATGAGAACATGATTGAGACCCGTTGTGTGGTTAACAGAAATGGCGTGCTGGAAACCACTATCAATCATTTCTTCTCCCGCTCTGGATTAGTGGGAGTAGTTAACCTCACAGATGGGGGGACGGACACCACTGGGTATGCTACATGGGATATAGACATTATGGGCTTTGTCCAACTCCGCAGAAAATGCGAGATGTTCACATACATGAGATTCAACGCGGAA…
HACVA10.sqn	HA83/2018/Beijing/Tongzhou	MN864976
GGTGACCCTGTGGAAGATATAATCCATGACGCTCTGGGAAGTACAGCGCGCAGGGCTATTAGCAGTGCTACAAATGTTGAATCCGCAGCTAACACCACTCCCAGTTCGCACCGACTGGAAACTGGACGCGTACCAGCGCTACAGGCTGCAGAAACGGGTGCCACTTCTAATGCCACAGATGAGAACATGATTGAGACCCGTTGTGTGGTTAACAGAAATGGCGTGCTGGAAACCACTATCAATCATTTCTTCTCCCGCTCTGGATTAGTGGGAGTAGTTAACCTCACAGATGGGGGGACGGACACCACTGGGTATGCTACATGGGATATAGACATTATGGGCTTTGTCCAACTCCGCAGAAAATGCGAGATGTTCACATACATGAGATTCAACGCGGAA…
HACVA10.sqn	HA66/2018/Beijing/Tongzhou	MN864970
GGTGACCCTGTGGAAGATATAATCCATGACGCTCTGGGAAGTACAGCGCGCAGGGCTATTAGCAGTGCTACAAATGTTGAATCCGCAGCTAACACCACTCCCAGTTCGCACCGACTGGAAACTGGACGCGTACCAGCGCTACAGGCTGCAGAAACGGGTGCCACTTCTAATGCCACAGATGAGAACATGATTGAGACCCGTTGTGTGGTTAACAGAAATGGCGTGCTGGAAACCACTATCAATCATTTCTTCTCCCGCTCTGGATTAGTGGGAGTAGTTAACCTCACAGATGGGGGGACGGACACCACTGGGTATGCTACATGGGATATAGACATTATGGGCTTTGTCCAACTCCGCAGAAAATGCGAGATGTTCACATACATGAGATTCAACGCGGAA…
HACVA10.sqn	HA65/2018/Beijing/Tongzhou	MN864969
GGTGACCCTGTGGAAGATATAATCCATGACGCTCTGGGAAGTACAGCGCGCAGGGCTATTAGCAGTGCTACAAATGTTGAATCCGCAGCTAACACCACTCCCAGTTCGCACCGACTGGAAACTGGACGCGTACCAGCGCTACAGGCTGCAGAAACGGGTGCCACTTCTAATGCCACAGATGAGAACATGATTGAGACCCGTTGTGTGGTTAACAGAAATGGCGTGCTGGAAACCACTATCAATCATTTCTTCTCCCGCTCTGGATTAGTGGGAGTAGTTAACCTCACAGATGGGGGGACGGACACCACTGGGTATGCTACATGGGATATAGACATTATGGGCTTTGTCCAACTCCGCAGAAAATGCGAGATGTTCACATACATGAGATTCAACGCGGAA…
HACVA10.sqn	HA62/2018/Beijing/Tongzhou	MN864966
GGTGACCCTGTGGAAGATATAATCCATGACGCTCTGGGAAGTACAGCGCGCAGGGCTATTAGCAGTGCTACAAATGTTGAATCCGCAGCTAACACCACTCCCAGTTCGCACCGACTGGAAACTGGACGCGTACCAGCGCTACAGGCTGCAGAAACGGGTGCCACTTCTAATGCCACAGATGAGAACATGATTGAGACCCGTTGTGTGGTTAACAGAAATGGCGTGCTGGAAACCACTATCAATCATTTCTTCTCCCGCTCTGGATTAGTGGGAGTAGTTAACCTCACAGATGGGGGGACGGACACCACTGGGTATGCTACATGGGATATAGACATTATGGGCTTTGTCCAACTCCGCAGAAAATGCGAGATGTTCACATACATGAGATTCAACGCGGAA…
HACVA10.sqn	HA63/2018/Beijing/Tongzhou	MN864967
GGTGACCCTGTGGAAGATATAATCCATGACGCTCTGGGAAGTACAGCGCGCAGGGCTATTAGCAGTGCTACAAATGTTGAATCCGCAGCTAACACCACTCCCAGTTCGCACCGACTGGAAACTGGACGCGTACCAGCGCTACAGGCTGCAGAAACGGGTGCCACTTCTAATGCCACAGATGAGAACATGATTGAGACCCGTTGTGTGGTTAACAGAAATGGCGTGCTGGAAACCACTATCAATCATTTCTTCTCCCGCTCTGGATTAGTGGGAGTAGTTAACCTCACAGATGGGGGGACGGACACCACTGGGTATGCTACATGGGATATAGACATTATGGGCTTTGTCCAACTCCGCAGAAAATGCGAGATGTTCACATACATGAGATTCAACGCGGAA…
HACVA10.sqn	HA64/2018/Beijing/Tongzhou	MN864968
GGTGACCCTGTGGAAGATATAATCCATGACGCTCTGGGAAGTACAGCGCGCAGGGCTATTAGCAGTGCTACAAATGTTGAATCCGCAGCTAACACCACTCCCAGTTCGCACCGACTGGAAACTGGACGCGTACCAGCGCTACAGGCTGCAGAAACGGGTGCCACTTCTAATGCCACAGATGAGAACATGATTGAGACCCGTTGTGTGGTTAACAGAAATGGCGTGCTGGAAACCACTATCAATCATTTCTTCTCCCGCTCTGGATTAGTGGGAGTAGTTAACCTCACAGATGGGGGGACGGACACCACTGGGTATGCTACATGGGATATAGACATTATGGGCTTTGTCCAACTCCGCAGAAAATGCGAGATGTTCACATACATGAGATTCAACGCGGAA…
HACVA10.sqn	HA127/2018/Beijing/Tongzhou	MN864954
GGTGACCCTGTGGAGGATATAATTCATGACGCTCTGGGAAATACAGCGCGCAGAGCTATTAGCAGTGTTACAAATGTTGAATCCGCGGCCAATACCACTCCCAGTTCACACCGACTAGAGACTGGACGCGTACCAGCACTACAGGCTGCAGAGACGGGTGCCACTTCTAATGCCACAGATGAGAACATGATCGAGACCCGTTGTGTGGTTAACAGAAATGGGGTGTTGGAAACCACTATCAACCACTTCTTCTCCCGCTCTGGATTAGTGGGAGTGGTTAACCTTACAGATGGGGGGACGGACACCACCGGGTATGCTACATGGGACATAGACATTATGGGTTTTGTCCAGCTCCGCAGAAAATGCGAAATGTTCACATACATGAGGTTCAACGCAGAA…
HACVA10.sqn	HA131/2018/Beijing/Tongzhou	MN864956
GGTGACCCTGTGGAGGATATAATCCATGACGCTCTGGGAAATACAGCGCGCAGAGCTATTAGCAGTGTTACAAATGTTGAATCCGCGGCCAATACCACTCCCAGTTCACACCGATTAGAGACTGGACGCGTACCAGCACTACAGGCTGCAGAGACGGGTGCCACTTCTAATGCCACAGATGAGAACATGATTGAGACCCGTTGTGTGGTTAACAGAAATGGGGTGTTGGAAACCACTATCAACCACTTCTTCTCCCGCTCTGGATTAGTGGGAGTGGTTAACCTCACAGATGGGGGGACGGACACCACCGGGTATGCTACATGGGACATAGACATTATGGGTTTTGTCCAGCTCCGCAGAAAATGCGAAATGTTCACATACATGAGGTTCAACGCAGAA…
HACVA10.sqn	HA71/2018/Beijing/Tongzhou	MN864972
GGTGACCCTGTGGAAGATATAATCCATGACGCTCTGGGAAGTACAGCGCGCAGAGCTATTAGCAGTGTTACAAATGTTGAATCCGCGGCCAATACCACTCCCAGTTCACACCGACTAGAGACTGGACGCGTACCAGCACTACAGGCTGCAGAGACGGGTGCCACTTCTAATGCCACAGATGAGAACATGATTGAGACCCGTTGTGTGGTTAACAGAAATGGGGTGTTGGAAACCACTATCAACCACTTCTTCTCCCGCTCCGGATTAGTGGGAGTGGTTAACCTCACAGATGGGGGAACGGACACCACCGGGTATGCAACATGGGACATAGACATTATGGGTTTTGTCCAGCTCCGCAGAAAATGCGAAATGTTCACATACATGAGGTTCAACGCAGAA…
HACVA10.sqn	HA78/2018/Beijing/Tongzhou	MN864974
GGTGACCCTGTGGAAGATATAATCCATGACGCTCTGGGAAATACAGCGCGCAGAGCTATTAGCAGTGTTACAAATGTTGAATCCGCGGCCAATACCACTCCCAGTTCACACCGACTAGAGACTGGACGCGTACCAGCACTACAGGCTGCAGAGACGGGTGCCACTTCTAATGCCACAGATGAGAACATGATTGAGACCCGTTGTGTGGTTAACAGAAATGGGGTGTTGGAAACCACTATCAACCACTTCTTCTCCCGCTCCGGATTAGTGGGAGTGGTTAACCTCACAGATGGGGGAACGGACACCACCGGGTATGCAACATGGGACATAGACATTATGGGTTTTGTCCAGCTCCGCAGAAAATGCGAAATGTTCACATACATGAGGTTCAACGCAGAA…
HACVA10.sqn	HA79/2018/Beijing/Tongzhou	MN864975
GGTGACCCTGTGGAAGATATAATCCATGACGCTCTGGGAAATACAGCGCGCAGAGCTATTAGCAGTGTTACAAATGTTGAATCCGCGGCCAATACCACTCCCAGTTCACACCGACTAGAGACTGGACGCGTACCAGCACTACAGGCTGCAGAGACGGGTGCCACTTCTAATGCCACAGATGAGAACATGATTGAGACCCGTTGTGTGGTTAACAGAAATGGGGTGTTGGAAACCACTATCAACCACTTCTTCTCCCGCTCCGGATTAGTGGGAGTGGTTAACCTCACAGATGGGGGAACGGACACCACCGGGTATGCAACATGGGACATAGACATTATGGGTTTTGTCCAGCTCCGCAGAAAATGCGAAATGTTCACATACATGAGGTTCAACGCAGAA…
HACVA10.sqn	HA165/2018/Beijing/Tongzhou	MN864958
GGTGACCCTGTGGAAGATATAATCCATGACGCTCTGGGAAATACAGCGCGCAGAGCTATTAGCAGTGTTACAAATGTTGAATCCGCGGCCAATACCACTCCCAGTTCACACCGACTAGAGACTGGACGCGTACCAGCACTACAGGCTGCAGAGACAGGTGCCACTTCCAATGCCACAGATGAGAACATGATCGAGACCCGTTGTGTGGTTAACAGAAATGGGGTGTTGGAAACCACTATCAACCACTTCTTCTCCCGCTCTGGATTAGTGGGAGTGGTTAACCTCACAGATGGGGGGACGGACACCACAGGGTATGCTACATGGGACATAGACATTATGGGTTTTGTCCAGCTCCGCAGAAAATGCGAAATGTTCACATACATGAGGTTCAACGCAGAA…
HACVA10.sqn	HA172/2018/Beijing/Tongzhou	MN864959
GGTGACCCTGTGGAAGATATAATCCATGACGCTCTGGGAAATACAGCGCGCAGAGCTATTAGCAGTGTTACAAATGTTGAATCCGCGGCTAATACCACTCCCAGTTCACACCGACTGGAGACTGGACGCGTACCAGCACTACAGGCTGCAGAGACGGGTGCCACTTCTAATGCCACAGATGAGAACATGATCGAAACCCGTTGTGTGGTTAACAGAAATGGGGTGCTGGAAACCACTATCAACCACTTCTTCTCCCGCTCTGGATTAGTGGGAGTGGTCAACCTCACAGATGGGGGGACGGACACCACTGGGTATGCTACATGGGATATAGACATTATGGGTTTTGTCCAGCTCCGCAGAAAATGCGAAATGTTCACATACATGAGGTTCAACGCAGAA…
HACVA10.sqn	HA55/2018/Beijing/Tongzhou	MN864965
GGTGACCCTGTGGAAGATATAATCCATGACGCTCTGGGAAATACAGCGCGCAGAGCTATTAGCAGTGTTACAAATGTTGAATCCGCGGCCAATACCACTCCCAGTTCACACCGACTAGAGACTGGACGCGTACCAGCACTACAGGCTGCAGAGACGGGTGCCACTTCTAATGCCACAGATGAGAACATGATCGAGACCCGTTGTGTGGTTAACAGAAATGGGGTGTTGGAAACCACTATCAACCACTTCTTCTCTCGCTCTGGATTAGTGGGAGTGGTTAACCTCACAGATGGGGGGACGGACACCACTGGGTATGCTACATGGGACATAGACATTATGGGTTTTGTCCAGCTCCGCAGAAAATGCGAAATGTTCACATACATGAGGTTCAACGCAGAA…
HACVA10.sqn	HA54/2018/Beijing/Tongzhou	MN864964
GGTGACCCTGTGGAAGATATAATTTATGACGCTCTGGGAAATACAGCGCGCAGAGCTATTAGCAATGTTACAAATGTTGAATCCGCGGCCAATACCACTCCCAGTTCACACCGACTAGAGACTGGACGCGTACCAGCACTACAGGCTGCAGAGACGGGTGCCACTTCTAATGCCACAGATGAGAACATGATCGAGACCCGTTGTGTGGTCAACAGAAATGGGGTGTTGGAAACCACTATCAACCACTTCTTCTCCCGCTCTGGATTAGTGGGAGTGGTTAACCTCACAGATGGGGGGACGGACACCACTGGGTATGCTACATGGGACATAGACATTATGGGTTTTGTCCAGCTCCGCAGAAAATGCGAAATGTTCACATACATGAGGTTCAACGCAGAA…
HACVA10.sqn	HA89/2018/Beijing/Tongzhou	MN864977
GGTGACCCTGTGGAAGATATAATCCATGACGCTCTGGGAAATACAGCGCGCAGAGCTATTAGCAATGTTACAAATGTTGAATCCGCGGCCAATACCACTCCCAGTTCACACCGACTAGAGACTGGACGCGTACCAGCACTACAGGCTGCAGAGACGGGTGCCACTTCTAATGCCACAGATGAGAACATGATCGAGACCCGTTGTGTGGTCAACAGAAATGGGGTGTTGGAAACCACTATCAACCACTTCTTCTCCCGCTCTGGATTGGTGGGAGTGGTTAACCTCACAGATGGGGGGACGGACACCACTGGGTATGCTACATGGGACATAGACATTATGGGTTTTGTCCAGCTCCGCAGAAAATGCGAAATGTTCACATACATGAGGTTCAACGCAGAA…
HACVA10.sqn	HA129/2018/Beijing/Tongzhou	MN864955
GGTGACCCTGTGGAGGATATAATTCATGACGCTCTGGGAAATACAGCGCGCAGAGCTATTAGCAGTGTTACAAATGTTGAATCCGCGGCCAATACCACTCCCAGTTCACACCGACTAGAGACTGGACGCGTGCCAGCACTACAGGCTGCAGAGACGGGTGCCACTTCTAATGCCACAGATGAGAACATGATCGAGACCCGTTGTGTGGTTAACAGAAATGGGGTGTTGGAAACCACTATCAATCACTTCTTCTCCCGCTCTGGATTAGTGGGAGTGGTTAACCTCACAGATGGGGGGACGGACACTACTGGGTATGCTACATGGGACATAGACATTATGGGTTTTGTCCAGCTCCGCAGAAAATGCGAAATGTTCACATACATGAGGTTCAACGCAGAA…
HACVA10.sqn	HA138/2018/Beijing/Tongzhou	MN864957
GGTGACCCTGTGGAAGATATAATCCATGACGCTCTGGGAAATACAGCGCGCAGAGCTATTAGCAGTGTTACAAATGTTGAATCCGCGGCCAACACCACTCCCAGTTCACACCGACTAGAGACTGGACGCGTACCAGCGCTACAGGCTGCAGAGACGGGTGCCACTTCTAATGCCACGGATGAGAACATGATTGAGACCCGTTGTGTGGTCAACAGAAATGGGGTGTTGGAAACCACCATCAACCACTTCTTCTCCCGCTCTGGATTAGTGGGAGTGGTTAACCTCACAGATGGGGGGACGGACACCACTGGGTATGCTACATGGGACATAGACATTATGGGTTTTGTCCAACTCCGCAGAAAATGTGAGATGTTCACATACATGAGGTTCAACGCAGAA…
HACVA10.sqn	HA42/2018/Beijing/Tongzhou	MN864962
GGTGACCCTGTGGAAGATATAATCCATGACGCTCTGGGGAACACAGCGCGCAGAGCTATTAGCAGTGTTACAAATGTTGAATCCGCGGCCAACACCACTCCCAGTTCACACCGACTAGAGACTGGACGCGTACCAGCGCTACAGGCTGCAGAGACGGGTGCCACTTCTAATGCCACGGATGAGAACATGATTGAGACCCGTTGTGTGGTCAACAGAAATGGGGTGTTGGAAACCACCATCAACCACTTCTTCTCCCGCTCTGGATTAGTGGGAGTGGTTAACCTCACAGATGGGGGGACGGACACCACTGGGTATGCTACATGGGACATAGACATTATGGGTTTTGTCCAACTCCGCAGAAAATGTGAGATGTTCACATACATGAGGTTCAACGCAGAA…
HACVA10.sqn	HA2/2018/Beijing/Tongzhou	MN864960
GGTGACCCTGTGGAAGATATAATCCATGACGCTCTGGGGAACACAGCGCGCAGAGCCATTAGCAGTGTTACAAATGTTGAATCCGCGGCCAACACCACTCCCAGTTCACACCGACTAGAGACTGGACGCGTACCAGCACTACAGGCTGCAGAGACGGGTGCCACTTCTAATGCCACGGATGAGAACATGATTGAGACCCGTTGTGTGGTCAACAGAAATGGGGTGTTGGAAACCACTATCAACCACTTCTTCTCCCGCTCTGGATTAGTGGGAGTGGTTAACCTCACAGATGGGGGGACGGACACCACTGGGTATGCTACATGGGACATAGACATTATGGGTTTTGTCCAACTCCGCAGAAAATGTGAGATGTTCACATACATGAGGTTCAACGCAGAA…
